# Supplementary material for: Multi-Omics Reveals Mechanisms of Partial Modulation of COVID-19 Dysregulation by Glucocorticoid Treatment
Source: Int J Mol Sci. 2022 Oct 11;23(20):12079. doi: 10.3390/ijms232012079 (PMC9602480; doi:10.3390/ijms232012079)
Supplement: Supplementary file 1 [file ijms-23-12079-s001.zip]

Archive with 1 entries (1 files):
- ijms-1914054-supplementary.xlsx
