# Supplementary material for: Multi-Omics Reveals Mechanisms of Partial Modulation of COVID-19 Dysregulation by Glucocorticoid Treatment
Source: Int J Mol Sci. 2022 Oct 11;23(20):12079. doi: 10.3390/ijms232012079 (PMC9602480; doi:10.3390/ijms232012079)
Supplement: Supplementary file 1 [file ijms-23-12079-s001.zip › ijms-1914054-supplementary.xlsx]

## Sheet: S1_Proteomics Differentiated
TABLE S1:
Differentiating features for proteomics
	p.value	log2 p	FDR	V
P04196	3.0127e-05	4.521	0.022565	1033
P22352	0.00033118	3.4799	0.12403	347
P35542	0.0006755	3.1704	0.15021	363
P05155	0.00080217	3.0957	0.15021	367
P27797	0.0013902	2.8569	0.20824	947
O43852	0.002203	2.657	0.2408	942.5
P07942	0.002471	2.6071	0.2408	938
Q04721	0.0027137	2.5664	0.2408	938
P08246	0.0031865	2.4967	0.2408	929
P29508	0.003215	2.4928	0.2408	445.5
Q16643	0.0037571	2.4251	0.25582	928
P00740	0.0042172	2.375	0.26322	409
P21399	0.0053481	2.2718	0.28823	907
Q01995	0.0055022	2.2595	0.28823	913
Q96IY4	0.005823	2.2349	0.28823	418
P01011	0.0062463	2.2044	0.28823	420
Q02413	0.0069288	2.1593	0.28823	911
P46782	0.007312	2.136	0.28823	435
Q5VUA4	0.0077716	2.1095	0.28823	464
P02765	0.0085086	2.0701	0.28823	903
Q96KP4	0.0087174	2.0596	0.28823	904
Q14289	0.0099641	2.0016	0.28823	434
P09382	0.010064	1.9972	0.28823	898
Q9BXX0	0.010227	1.9903	0.28823	897.5
P49327	0.010532	1.9775	0.28823	865
O15067	0.010983	1.9593	0.28823	436
O15400	0.011097	1.9548	0.28823	895
P98082	0.012368	1.9077	0.28823	893
P53597	0.012529	1.9021	0.28823	866.5
Q15166	0.012633	1.8985	0.28823	441
P62280	0.01274	1.8948	0.28823	474.5
P62424	0.013026	1.8852	0.28823	444
Q15582	0.013342	1.8748	0.28823	871.5
P49368	0.013428	1.872	0.28823	441.5
P02748	0.013469	1.8707	0.28823	443
P0DJI8	0.014974	1.8247	0.31154	445
P06744	0.016886	1.7725	0.33405	883
P78347	0.017461	1.7579	0.33405	877
P02792	0.017756	1.7507	0.33405	452
P55072	0.01784	1.7486	0.33405	881
O00462	0.019408	1.712	0.3451	878
Q6UXB8	0.019751	1.7044	0.3451	861
P54727	0.019812	1.7031	0.3451	856.5
P30043	0.021054	1.6767	0.34602	875
Q9P2E9	0.021821	1.6611	0.34602	871.5
Q14914	0.021878	1.66	0.34602	461
P02763	0.022066	1.6563	0.34602	459
A5YKK6	0.023303	1.6326	0.34602	479
Q9HAK2	0.025003	1.602	0.34602	866
P12931	0.025155	1.5994	0.34602	465
P61224	0.025215	1.5983	0.34602	854.5
Q93063	0.025325	1.5964	0.34602	864
P09960	0.025351	1.596	0.34602	862
P62633	0.025672	1.5905	0.34602	868
Q14247	0.026005	1.5849	0.34602	868
P62805	0.026274	1.5805	0.34602	502
P46060	0.026332	1.5795	0.34602	867
P20618	0.029021	1.5373	0.36885	489
Q14974	0.029055	1.5368	0.36885	487.5
P08123	0.033093	1.4803	0.41143	845.5
Q04446	0.033507	1.4749	0.41143	858.5
Q15084	0.035594	1.4486	0.43	477
Q07954	0.036616	1.4363	0.43532	854.5
P12277	0.037623	1.4245	0.44031	854.5
P51884	0.039091	1.4079	0.45045	853
P29401	0.041776	1.3791	0.4741	851
P10909	0.043571	1.3608	0.47993	483
Q92954	0.044044	1.3561	0.47993	483
P53634	0.044615	1.3505	0.47993	848
P54108	0.044853	1.3482	0.47993	848
Q9Y2G3	0.047205	1.326	0.49798	486
P25311	0.048471	1.3145	0.50424	487
Q14146	0.051206	1.2907	0.52539	825.5
Q5JSH3	0.053604	1.2708	0.54072	491.5
P63244	0.054144	1.2665	0.54072	841
O75131	0.057487	1.2404	0.56655	507
P0DJI9	0.061013	1.2146	0.59349	496
Q14697	0.064665	1.1893	0.60551	811.5
P15151	0.0654	1.1844	0.60551	501.5
O43396	0.066409	1.1778	0.60551	832.5
P01613	0.067763	1.169	0.60551	832
Q9UBR2	0.068062	1.1671	0.60551	831.5
P13473	0.068942	1.1615	0.60551	828
P13929	0.069003	1.1611	0.60551	516
P23381	0.069473	1.1582	0.60551	831
P50990	0.070035	1.1547	0.60551	826
Q13601	0.070882	1.1495	0.60551	815
P12955	0.072547	1.1394	0.60551	508.5
P04278	0.072845	1.1376	0.60551	829
O15031	0.073567	1.1333	0.60551	511
Q9UBG0	0.073567	1.1333	0.60551	821
P06737	0.074885	1.1256	0.60553	826
P80404	0.075806	1.1203	0.60553	820.5
Q6PKG0	0.076262	1.1177	0.60553	510.5
Q08380	0.078367	1.1059	0.60553	506
P50454	0.080187	1.0959	0.60553	825
Q92820	0.080271	1.0954	0.60553	825
P03951	0.080315	1.0952	0.60553	507
Q15746	0.081888	1.0868	0.60553	509
Q13642	0.082177	1.0852	0.60553	810.5
P00747	0.082231	1.085	0.60553	508
Q96PD5	0.084219	1.0746	0.60553	823
P00558	0.085918	1.0659	0.60553	822
Q9Y4E8	0.086114	1.0649	0.60553	821.5
O94804	0.086655	1.0622	0.60553	819
P50570	0.087716	1.0569	0.60553	538
P12814	0.089916	1.0462	0.60553	512
P16284	0.090243	1.0446	0.60553	819.5
P35269	0.093429	1.0295	0.60553	818.5
P26196	0.094459	1.0248	0.60553	514
P01621	0.094745	1.0234	0.60553	818
Q3ZCW2	0.094947	1.0225	0.60553	519.5
P15121	0.09635	1.0161	0.60553	535
P01903	0.096862	1.0138	0.60553	521.5
P14174	0.096947	1.0135	0.60553	518.5
Q6P179	0.098447	1.0068	0.60553	523.5
P61769	0.098463	1.0067	0.60553	816
Q96JQ2	0.098674	1.0058	0.60553	788
P49588	0.099164	1.0036	0.60553	815
O75636	0.099236	1.0033	0.60553	516
P30520	0.099429	1.0025	0.60553	810
P49189	0.099439	1.0024	0.60553	812
P11766	0.099439	1.0024	0.60553	812
Q8NE71	0.10129	0.99444	0.60709	815
O60716	0.10132	0.99432	0.60709	805
Q14624	0.10389	0.98341	0.61271	518
P62158	0.10481	0.9796	0.61271	813.5
P06396	0.10599	0.97474	0.61271	813
Q562R1	0.10599	0.97474	0.61271	519
P27695	0.10635	0.97328	0.61271	529
Q15942	0.11705	0.93161	0.6648	803
P02741	0.11716	0.93122	0.6648	523.5
P31946	0.11823	0.92729	0.6658	530
O95831	0.12035	0.91954	0.67272	779
P30040	0.12257	0.91163	0.67699	805
P35858	0.12292	0.91036	0.67699	526
Q6VY07	0.12448	0.90491	0.68022	805
P07237	0.12641	0.89821	0.68022	805
P02533	0.13107	0.88251	0.68022	785
P09936	0.13194	0.87964	0.68022	803
P23142	0.13198	0.87949	0.68022	803
P11142	0.13256	0.87759	0.68022	792
P01608	0.13264	0.87734	0.68022	803
P48681	0.13283	0.87669	0.68022	537
P62258	0.13314	0.87568	0.68022	555
P54578	0.13352	0.87446	0.68022	533
Q86VP6	0.1341	0.87258	0.68022	545.5
P04207	0.13553	0.86798	0.68022	802
P41222	0.1361	0.86616	0.68022	801
O15231	0.13623	0.86574	0.68022	789
Q15366	0.13963	0.85501	0.69244	532
Q5TFE4	0.14074	0.85159	0.69244	800
P02743	0.14145	0.84941	0.69244	532
P04424	0.14425	0.84089	0.69368	534
P08571	0.14448	0.8402	0.69368	533
P09871	0.14448	0.8402	0.69368	533
P49321	0.14566	0.83665	0.69491	798
P04054	0.14973	0.8247	0.70535	795
P00734	0.15069	0.82191	0.70535	535
P06865	0.15264	0.81634	0.70535	790
O43776	0.15298	0.81537	0.70535	536
P40939	0.15485	0.8101	0.70535	786
P14324	0.15567	0.80779	0.70535	794.5
P04180	0.1571	0.80382	0.70535	537
P02745	0.1571	0.80382	0.70535	795
P15328	0.15914	0.79822	0.70535	777
P31943	0.15914	0.79822	0.70535	555
P48740	0.1602	0.79533	0.70535	538.5
Q9NUQ6	0.1602	0.79533	0.70535	793.5
Q6IBS0	0.16057	0.79433	0.70535	793
P14923	0.16103	0.79308	0.70535	776.5
O94776	0.1627	0.78862	0.70849	789
P61626	0.16585	0.78029	0.71152	779.5
P31948	0.16628	0.77915	0.71152	550
Q16610	0.16769	0.7755	0.71152	541
Q9Y6R7	0.1678	0.77522	0.71152	540.5
Q5QJE6	0.16814	0.77432	0.71152	761
P55083	0.16998	0.76959	0.71358	781
P01031	0.17053	0.76819	0.71358	541
P22061	0.17293	0.76213	0.71579	771
P15924	0.17297	0.76202	0.71579	542
P49913	0.17484	0.75736	0.71954	788
O75347	0.18115	0.74196	0.73342	544
P02746	0.18115	0.74196	0.73342	788
P05156	0.18115	0.74196	0.73342	544
P18065	0.1831	0.7373	0.73734	545
Q03591	0.1848	0.7333	0.74018	787
P25774	0.18649	0.72933	0.74171	550
Q8WVV4	0.18731	0.72743	0.74171	786
Q06033	0.1885	0.7247	0.74171	546
P00751	0.19225	0.71614	0.74171	547
P10768	0.19366	0.71296	0.74171	559.5
P13591	0.1943	0.71152	0.74171	570
P14618	0.19479	0.71044	0.74171	781
Q8NCW5	0.19531	0.70928	0.74171	767
P20742	0.19605	0.70763	0.74171	784
P01620	0.19802	0.7033	0.74171	780.5
Q9NZP8	0.19991	0.69916	0.74171	549
P02753	0.19991	0.69916	0.74171	783
P35527	0.20027	0.69839	0.74171	556
P36542	0.20064	0.69759	0.74171	768
P14868	0.20233	0.69394	0.74171	782
O75822	0.20251	0.69356	0.74171	782
P17936	0.20325	0.69197	0.74171	780
P27918	0.20383	0.69074	0.74171	782
P05121	0.20435	0.68963	0.74171	765
Q9UQ80	0.20499	0.68828	0.74171	552
P07954	0.20674	0.68457	0.74215	778
P00739	0.2078	0.68236	0.74215	551
P30044	0.20898	0.6799	0.74215	764
P06326	0.21044	0.67688	0.74215	780
P26038	0.21101	0.67569	0.74215	563.5
P23526	0.21105	0.67561	0.74215	779
Q9Y6G9	0.21443	0.66872	0.749	553
P14550	0.215	0.66756	0.749	776
Q8N163	0.2178	0.66193	0.75526	767
P13671	0.22004	0.65751	0.75599	554
P07357	0.22004	0.65751	0.75599	554
P50395	0.22237	0.65292	0.75795	769
P27169	0.22423	0.64931	0.75795	555
P02654	0.22423	0.64931	0.75795	777
P42166	0.2248	0.6482	0.75795	557
P33176	0.22567	0.64654	0.75795	776
P47897	0.22859	0.64095	0.75998	559.5
P10124	0.22924	0.63971	0.75998	560
P60981	0.22931	0.63957	0.75998	773.5
Q9BTL3	0.23223	0.63408	0.76082	560
P11216	0.23392	0.63093	0.76082	774
Q6XQN6	0.23537	0.62825	0.76082	774
Q16181	0.23845	0.62261	0.76082	760
P02788	0.23936	0.62095	0.76082	773
P35900	0.24155	0.61699	0.76082	773
P13489	0.24155	0.61699	0.76082	559
P02790	0.24155	0.61699	0.76082	559
P21810	0.24236	0.61555	0.76082	772
P36871	0.24432	0.61203	0.76082	769
P14314	0.24471	0.61135	0.76082	561
Q9ULA0	0.24562	0.60974	0.76082	759.5
P20851	0.24603	0.60902	0.76082	560
P05160	0.24603	0.60902	0.76082	772
P08519	0.24604	0.60899	0.76082	771.5
Q92496	0.24604	0.60899	0.76082	560.5
Q13740	0.2489	0.60398	0.76082	771
P05164	0.25054	0.60112	0.76082	769
P07858	0.25057	0.60108	0.76082	770.5
P52209	0.25345	0.5961	0.76082	770
P02786	0.25345	0.5961	0.76082	770
P05556	0.25515	0.5932	0.76082	769.5
P98160	0.25856	0.58744	0.76082	762
P58546	0.25925	0.58627	0.76082	573.5
P61247	0.25928	0.58624	0.76082	753
P50991	0.2599	0.58519	0.76082	767
P30050	0.26247	0.58092	0.76082	760
P01137	0.26248	0.58091	0.76082	766
P18669	0.26447	0.57763	0.76082	574.5
P02747	0.26449	0.57759	0.76082	768
P78527	0.26491	0.57691	0.76082	766.5
P52948	0.26567	0.57566	0.76082	572
Q9UKY7	0.26567	0.57566	0.76082	760
P02452	0.26574	0.57555	0.76082	758
P46821	0.26642	0.57443	0.76082	565
Q12805	0.26925	0.56984	0.76082	767
P27635	0.27039	0.56801	0.76082	753
P08637	0.27182	0.56571	0.76082	566
P62906	0.27219	0.56512	0.76082	766
P50213	0.27219	0.56512	0.76082	766
Q16531	0.27219	0.56512	0.76082	766
P25789	0.27223	0.56506	0.76082	766
Q9Y3I0	0.27405	0.56217	0.76085	572.5
P17174	0.27704	0.55746	0.76085	764
O43583	0.27711	0.55735	0.76085	567
O00584	0.27894	0.55448	0.76085	765
P01771	0.27894	0.55448	0.76085	765
P13639	0.27915	0.55416	0.76085	759.5
P00441	0.27935	0.55385	0.76085	763
P27824	0.28201	0.54974	0.7628	764
P02649	0.28388	0.54687	0.7628	568
Q02880	0.28445	0.546	0.7628	569
P22792	0.28654	0.54281	0.7628	763
Q9UBP6	0.28759	0.54122	0.7628	585
B9A064	0.28887	0.5393	0.7628	763
P05387	0.28895	0.53917	0.7628	762
P49721	0.28994	0.53769	0.7628	591.5
Q93088	0.29004	0.53754	0.7628	586.5
O15523	0.29025	0.53723	0.7628	749.5
P05388	0.29643	0.52808	0.77631	753
P01019	0.30419	0.51685	0.79266	572
O00203	0.30479	0.516	0.79266	759.5
P80108	0.30736	0.51235	0.79658	573
P60983	0.30957	0.50925	0.79953	577
Q9UIJ7	0.3117	0.50626	0.80228	749
Q7Z3Z3	0.31495	0.50176	0.80595	575
P25705	0.31528	0.5013	0.80595	588.5
P11413	0.31788	0.49774	0.80834	757
Q13825	0.31837	0.49706	0.80834	576
Q14240	0.3202	0.49458	0.81023	582
P07476	0.32217	0.49192	0.81247	737
P48047	0.32665	0.48592	0.81705	754
Q53RT3	0.32777	0.48443	0.81705	751
O43175	0.33003	0.48145	0.81705	754
Q9BXK5	0.33089	0.48031	0.81705	755
P04004	0.33089	0.48031	0.81705	577
P13598	0.33155	0.47945	0.81705	745
P13645	0.33194	0.47894	0.81705	751
Q8IZ83	0.33387	0.47642	0.81705	578
O43639	0.33555	0.47424	0.81705	751
P31150	0.33574	0.47399	0.81705	745
Q13347	0.33598	0.47368	0.81705	579.5
O43505	0.34013	0.46836	0.82445	752.5
Q32MZ4	0.34236	0.46552	0.82718	752.5
P00367	0.34439	0.46294	0.82879	582
P16233	0.34524	0.46188	0.82879	748
P17655	0.34757	0.45896	0.83172	591
Q53FA7	0.34891	0.45728	0.83228	600
P06576	0.35644	0.44801	0.84565	750
P34896	0.35678	0.4476	0.84565	741
P02042	0.35808	0.44602	0.84606	582.5
P07900	0.35964	0.44413	0.84708	749.5
Q8N0V3	0.36247	0.44073	0.85106	583
Q99459	0.3719	0.42957	0.86249	747
Q16658	0.37337	0.42786	0.86249	747
Q05397	0.37355	0.42765	0.86249	744
P14543	0.37361	0.42758	0.86249	747
P07360	0.37663	0.42409	0.86249	585
P19827	0.37663	0.42409	0.86249	585
P20933	0.37849	0.42194	0.86249	743.5
P16152	0.37905	0.42131	0.86249	746
P33992	0.37905	0.42131	0.86249	586
P08133	0.38018	0.42001	0.86249	746
P05452	0.38062	0.4195	0.86249	730
P0C0L5	0.3826	0.41725	0.86249	746
P13521	0.38353	0.4162	0.86249	591
P08779	0.38441	0.41521	0.86249	734
P49247	0.38634	0.41304	0.86249	745
P45974	0.3877	0.4115	0.86249	743
P12111	0.38864	0.41046	0.86249	745
P01781	0.38864	0.41046	0.86249	745
Q9BRF8	0.3894	0.4096	0.86249	744.5
Q14789	0.39037	0.40853	0.86249	591
Q6EMK4	0.39199	0.40673	0.86352	588.5
P23229	0.39319	0.4054	0.86363	742.5
P05362	0.39473	0.4037	0.86447	588
Q16401	0.39696	0.40125	0.86615	743
O94760	0.40037	0.39754	0.86615	599.5
P04070	0.40087	0.39699	0.86615	589
Q15428	0.40111	0.39673	0.86615	742.5
Q9P2T1	0.40168	0.39612	0.86615	589.5
Q9NZT1	0.40353	0.39412	0.86615	727
Q15369	0.40458	0.393	0.86615	741
P62873	0.40474	0.39282	0.86615	735
P05546	0.40708	0.39032	0.86866	590
P14151	0.41409	0.38291	0.87065	740.5
P07333	0.41608	0.38082	0.87065	731
P01777	0.41695	0.37992	0.87065	740
P21291	0.41857	0.37823	0.87065	738.5
P17844	0.41965	0.37711	0.87065	740
O75368	0.42211	0.37458	0.87065	593
P01591	0.42602	0.37057	0.87065	739
P03952	0.42602	0.37057	0.87065	593
P18428	0.42602	0.37057	0.87065	593
Q14103	0.43336	0.36315	0.87065	737.5
Q9Y5Y7	0.43465	0.36186	0.87065	737
Q7Z3U7	0.43634	0.36017	0.87065	595
P62942	0.43657	0.35995	0.87065	737
Q13045	0.43822	0.35831	0.87065	735.5
P06276	0.43893	0.35761	0.87065	595
P49005	0.43951	0.35703	0.87065	731
Q9UHG3	0.43978	0.35677	0.87065	736.5
Q14204	0.43986	0.35668	0.87065	736.5
P62081	0.44157	0.355	0.87065	596
Q02985	0.44325	0.35335	0.87065	726
Q9NYU2	0.44505	0.35159	0.87065	735
P35579	0.44546	0.35119	0.87065	736
Q9UKX7	0.44668	0.35	0.87065	599.5
Q9HAT2	0.44682	0.34986	0.87065	728
P62937	0.44689	0.3498	0.87065	735
Q01082	0.44969	0.34708	0.87065	735
Q92520	0.45059	0.34622	0.87065	601
P40926	0.45059	0.34622	0.87065	731
P55056	0.45205	0.34481	0.87065	597
P08185	0.45205	0.34481	0.87065	735
P02461	0.45278	0.34411	0.87065	613
P22307	0.45307	0.34383	0.87065	734.5
Q08188	0.45332	0.3436	0.87065	724
P01776	0.45383	0.34311	0.87065	729
P06748	0.45425	0.34271	0.87065	605
P54289	0.45539	0.34162	0.87065	600
Q15113	0.45539	0.34162	0.87065	600
P13798	0.45544	0.34157	0.87065	723
Q15404	0.45634	0.34071	0.87065	734
P00492	0.46072	0.33656	0.87065	732
P78371	0.46138	0.33594	0.87065	725.5
Q15063	0.4623	0.33508	0.87065	603
P26927	0.46349	0.33396	0.87065	602.5
P00746	0.46412	0.33337	0.87065	732.5
P30101	0.4645	0.33301	0.87065	600
Q96KN2	0.4654	0.33218	0.87065	599
Q14126	0.46545	0.33213	0.87065	611
P18206	0.46984	0.32805	0.87065	732
P28066	0.47212	0.32595	0.87065	601.5
P00966	0.47228	0.3258	0.87065	731.5
P22102	0.47263	0.32548	0.87065	726
Q9BY67	0.47315	0.325	0.87065	607
O14556	0.47315	0.325	0.87065	607
Q9H0W9	0.4766	0.32185	0.87065	731
O00533	0.47693	0.32154	0.87065	608
P16930	0.48009	0.31868	0.87065	730.5
P06132	0.48163	0.31729	0.87065	602
P09622	0.48312	0.31594	0.87065	730
Q15848	0.48324	0.31583	0.87065	730
P15169	0.48581	0.31353	0.87065	730
O00410	0.48593	0.31342	0.87065	603
P54760	0.48669	0.31274	0.87065	729.5
P04179	0.48791	0.31166	0.87065	603.5
Q8IWV7	0.48889	0.31079	0.87065	725
P25786	0.48922	0.3105	0.87065	729
P53602	0.49004	0.30977	0.87065	729
P25398	0.49057	0.3093	0.87065	720
P35555	0.49199	0.30805	0.87065	611
P09104	0.49272	0.3074	0.87065	603
P01042	0.49272	0.3074	0.87065	729
P53396	0.49583	0.30467	0.87065	715
O00187	0.49734	0.30335	0.87065	604
P09486	0.49809	0.30269	0.87065	725
P00568	0.49915	0.30177	0.87065	606
P11277	0.49964	0.30134	0.87065	610
P41240	0.50047	0.30062	0.87065	726
P10599	0.50218	0.29914	0.87065	727
Q8WXI7	0.50261	0.29877	0.87065	723.5
Q02809	0.5028	0.2986	0.87065	606
P50225	0.50292	0.2985	0.87065	605
P46939	0.50424	0.29736	0.87065	605
Q9HC38	0.50442	0.2972	0.87065	727
P07384	0.50498	0.29672	0.87065	609.5
P36578	0.50711	0.2949	0.87065	726
P02549	0.50812	0.29403	0.87065	612
Q99460	0.51132	0.29131	0.87065	606
P15144	0.51145	0.2912	0.87065	722
Q04756	0.51148	0.29117	0.87065	726
Q9UNF1	0.5149	0.28828	0.87065	725
Q13263	0.51638	0.28703	0.87065	618.5
Q14766	0.51641	0.287	0.87065	724.5
P52272	0.51727	0.28628	0.87065	608
Q93099	0.51727	0.28628	0.87065	608
P19367	0.51744	0.28614	0.87065	725
P00390	0.51844	0.2853	0.87065	725
P07225	0.52087	0.28327	0.87152	607
P07339	0.52128	0.28293	0.87152	607.5
P39060	0.52458	0.28019	0.87508	609
O00750	0.53195	0.27413	0.87951	610
P00338	0.5322	0.27393	0.87951	717
P22314	0.53264	0.27357	0.87951	609
Q13576	0.53295	0.27331	0.87951	723
Q10471	0.53613	0.27073	0.87951	722.5
Q04760	0.53693	0.27008	0.87951	719
P04632	0.53715	0.26991	0.87951	721
Q9UGM5	0.54028	0.26738	0.87951	610
Q96PK6	0.54082	0.26695	0.87951	718.5
P55290	0.54206	0.26596	0.87951	720
Q01518	0.5425	0.2656	0.87951	722
O43866	0.5425	0.2656	0.87951	722
P08603	0.5425	0.2656	0.87951	610
P24821	0.54507	0.26355	0.8817	721
Q13200	0.54693	0.26207	0.8817	721
P00491	0.54793	0.26128	0.8817	715.5
Q14315	0.54856	0.26077	0.8817	715
Q04917	0.55247	0.25769	0.88543	720
Q14203	0.5546	0.25602	0.88543	612.5
Q9UNZ2	0.55493	0.25577	0.88543	720
Q9Y613	0.55584	0.25505	0.88543	718
P08697	0.55717	0.25402	0.88543	720
P05166	0.56017	0.25168	0.88543	622
Q9BQ52	0.56034	0.25155	0.88543	719
O43143	0.56034	0.25155	0.88543	613
P26639	0.56457	0.24828	0.88837	719
P02766	0.56457	0.24828	0.88837	719
Q7KZ85	0.56952	0.24449	0.8937	718
Q15485	0.57073	0.24357	0.8937	717.5
Q13509	0.57249	0.24223	0.8937	715
Q15080	0.57273	0.24205	0.8937	708
P31939	0.5769	0.2389	0.89681	615
P48147	0.57872	0.23753	0.89681	619.5
O95445	0.57951	0.23694	0.89681	615
P36980	0.57951	0.23694	0.89681	717
Q1KMD3	0.58202	0.23506	0.89733	621
P43121	0.58224	0.2349	0.89733	619
P22891	0.58485	0.23296	0.89776	616
P11021	0.58492	0.2329	0.89776	716
O75351	0.58809	0.23056	0.89977	617
P15311	0.59021	0.22899	0.89977	619
P26022	0.59137	0.22814	0.89977	706
Q08257	0.59137	0.22814	0.89977	706
P05186	0.5924	0.22739	0.89977	617
Q16851	0.59464	0.22575	0.89977	715
P02749	0.59464	0.22575	0.89977	715
P07359	0.59696	0.22405	0.90076	618
Q13177	0.59955	0.22218	0.90076	713
O15230	0.59997	0.22187	0.90076	714
Q99497	0.60011	0.22177	0.90076	618
Q9NY33	0.60227	0.22021	0.9022	714
Q3LXA3	0.60382	0.2191	0.90271	713.5
Q6PI48	0.60682	0.21694	0.90486	622
P05154	0.60767	0.21633	0.90486	713
Q9BXR6	0.61051	0.21431	0.9059	619.5
Q9H299	0.6134	0.21226	0.9059	712
P24298	0.61372	0.21203	0.9059	708
Q13451	0.61411	0.21175	0.9059	712
P62249	0.61441	0.21154	0.9059	710
P05451	0.61711	0.20964	0.90808	711
Q9NXE4	0.62283	0.20563	0.91135	711
P50440	0.6231	0.20544	0.91135	711
P54886	0.62413	0.20473	0.91135	709
P09172	0.62496	0.20415	0.91135	629
P36955	0.62541	0.20383	0.91135	621
P10645	0.62689	0.20281	0.91173	710.5
Q13884	0.62821	0.20189	0.91188	710
O00299	0.62977	0.20082	0.91207	622
P21796	0.63248	0.19895	0.91207	626.5
P04003	0.63321	0.19845	0.91207	622
Q07960	0.63321	0.19845	0.91207	622
P02775	0.63518	0.19711	0.91314	709.5
P01773	0.63766	0.19541	0.91428	709
O14672	0.63841	0.1949	0.91428	624
P09417	0.64188	0.19255	0.91534	703
Q15365	0.64414	0.19102	0.91534	703.5
P80723	0.64454	0.19075	0.91534	624
Q9UI17	0.64697	0.18911	0.91534	624
P01034	0.64702	0.18908	0.91534	708
P09467	0.64806	0.18838	0.91534	701.5
P06681	0.64893	0.1878	0.91534	624
P43652	0.64893	0.1878	0.91534	708
Q15075	0.65368	0.18464	0.91696	706
P23368	0.65467	0.18398	0.91696	706
Q9UL25	0.65483	0.18387	0.91696	707
P41226	0.65497	0.18378	0.91696	707
P49736	0.65889	0.18119	0.91942	629.5
P26599	0.65918	0.18099	0.91942	628
Q6UX04	0.66127	0.17962	0.92062	705.5
Q9UMX5	0.66345	0.17819	0.92109	628.5
P05091	0.66407	0.17778	0.92109	628
O75390	0.66692	0.17592	0.92279	699.5
P11226	0.66776	0.17538	0.92279	705
P00352	0.66989	0.174	0.92293	627
Q9Y230	0.67122	0.17313	0.92293	700.5
P04406	0.67279	0.17212	0.92293	705
Q99683	0.67279	0.17212	0.92293	705
P36222	0.67481	0.17082	0.92334	627.5
Q8NBS9	0.67773	0.16894	0.92334	628
P54136	0.67819	0.16865	0.92334	704
Q12931	0.67902	0.16812	0.92334	704
Q14520	0.68082	0.16697	0.92334	628
P55058	0.68357	0.16522	0.92334	629
P26640	0.68357	0.16522	0.92334	702
Q13103	0.68588	0.16375	0.92334	702.5
Q13867	0.68714	0.16296	0.92334	703
P31040	0.68889	0.16185	0.92334	703
P36959	0.68889	0.16185	0.92334	629
Q9Y2X3	0.69187	0.15997	0.92334	700
P14780	0.69402	0.15863	0.92334	702
P30613	0.69416	0.15854	0.92334	630.5
Q5T013	0.69476	0.15816	0.92334	633.5
P23396	0.69479	0.15815	0.92334	630
P41250	0.69501	0.15801	0.92334	630
P02751	0.69528	0.15784	0.92334	630
Q9NZ08	0.70229	0.15349	0.9284	633
Q00688	0.70344	0.15277	0.9284	701
Q04695	0.70512	0.15173	0.9284	701
P04075	0.70512	0.15173	0.9284	631
P38606	0.70528	0.15164	0.9284	699
Q15833	0.71217	0.14742	0.92957	698.5
Q13835	0.71329	0.14673	0.92957	700
P34932	0.71329	0.14673	0.92957	632
P00918	0.71343	0.14665	0.92957	695
Q9Y6I3	0.7164	0.14485	0.92957	638
Q9HDC9	0.71751	0.14417	0.92957	633
P13667	0.7176	0.14412	0.92957	634
Q8NBP7	0.71819	0.14376	0.92957	633
P35237	0.71819	0.14376	0.92957	633
O15511	0.71981	0.14278	0.92957	697
P00488	0.71982	0.14277	0.92957	633
P05543	0.72149	0.14177	0.93012	699
Q16363	0.72344	0.1406	0.93103	633.5
Q9Y265	0.7323	0.13531	0.93841	697.5
P63104	0.73268	0.13509	0.93841	637
P05787	0.73294	0.13493	0.93841	697
O00391	0.73576	0.13327	0.93944	697
P52907	0.73636	0.13291	0.93944	635
Q15631	0.73993	0.13081	0.93944	638
Q96J42	0.74087	0.13026	0.93944	636
O95479	0.7414	0.12995	0.93944	690
Q99729	0.74261	0.12924	0.93944	696
P43243	0.74449	0.12814	0.93944	638.5
P12109	0.74465	0.12805	0.93944	696
O14791	0.74628	0.1271	0.93944	636
P00748	0.74628	0.1271	0.93944	696
P03950	0.74882	0.12562	0.94105	637
Q15185	0.75012	0.12487	0.9411	694
O75356	0.7525	0.1235	0.94251	695
P00450	0.75461	0.12228	0.94357	637
Q00839	0.76141	0.11838	0.9505	638
Q13790	0.7634	0.11725	0.9514	638.5
Q9Y446	0.76901	0.11407	0.95448	639
Q9P260	0.76904	0.11405	0.95448	691
P21333	0.7697	0.11368	0.95448	639
P31949	0.77843	0.10878	0.96195	692
P62241	0.77974	0.10805	0.96195	692
P02760	0.77974	0.10805	0.96195	640
P07711	0.78206	0.10676	0.96195	691
Q96G03	0.78633	0.10439	0.96195	688
P11047	0.78688	0.10409	0.96195	691
P02776	0.78689	0.10408	0.96195	641
P02774	0.78817	0.10338	0.96195	691
P04217	0.78817	0.10338	0.96195	641
P07195	0.78897	0.10294	0.96195	642.5
Q16822	0.79016	0.10229	0.96195	690
P21912	0.79114	0.10175	0.96195	690.5
O60664	0.79662	0.098746	0.96705	690
O00151	0.8016	0.096042	0.9696	646
Q86VI3	0.80161	0.096036	0.9696	643
P35573	0.8039	0.094796	0.9696	643
Q71F56	0.8039	0.094796	0.9696	643
Q12906	0.80721	0.093013	0.97203	643.5
O60306	0.8154	0.088627	0.97519	687.5
P13797	0.81677	0.087902	0.97519	683
P35232	0.82029	0.086032	0.97519	645.5
O43451	0.82066	0.085835	0.97519	687
P08865	0.82103	0.085643	0.97519	645
P09211	0.82105	0.08563	0.97519	687
P31327	0.82213	0.085061	0.97519	687
Q92835	0.82222	0.085015	0.97519	686.5
P48506	0.82318	0.084507	0.97519	646.5
Q16555	0.82776	0.082098	0.97519	647
Q13557	0.82799	0.081972	0.97519	647.5
Q8N392	0.82863	0.081642	0.97519	684
P22897	0.82876	0.081573	0.97519	646
Q8WU39	0.82962	0.081122	0.97519	686
Q02790	0.83067	0.080571	0.97519	646
O14980	0.83067	0.080571	0.97519	646
Q05707	0.83811	0.0767	0.97983	647
P27487	0.83828	0.076612	0.97983	649
P55786	0.83923	0.076117	0.97983	685
Q9ULI3	0.84506	0.073114	0.97983	650
P08758	0.84663	0.072306	0.97983	684
Q6YHK3	0.84675	0.072246	0.97983	684
P49908	0.84782	0.071699	0.97983	684
Q14012	0.84974	0.070713	0.97983	649
P49720	0.85263	0.06924	0.97983	682
P58107	0.85325	0.068921	0.97983	649
Q7L8L6	0.85342	0.068837	0.97983	681
P54577	0.85503	0.068017	0.97983	683
P01008	0.85642	0.067315	0.97983	649
P19823	0.85642	0.067315	0.97983	649
P00915	0.86362	0.063677	0.97983	650
P28065	0.8642	0.063388	0.97983	682
Q01581	0.8642	0.063385	0.97983	682
P00742	0.86503	0.062967	0.97983	682
Q13228	0.8651	0.062935	0.97983	679
Q15102	0.86532	0.062822	0.97983	651
P08473	0.86809	0.061437	0.97983	681.5
Q9Y5K5	0.87194	0.059515	0.97983	651
P32119	0.87925	0.055886	0.97983	678
Q13232	0.88007	0.055484	0.97983	653
P42765	0.88126	0.054897	0.97983	680
O60610	0.88157	0.054743	0.97983	680
Q02952	0.88219	0.054436	0.97983	678
Q9UJJ9	0.88288	0.054099	0.97983	677.5
P08575	0.88534	0.052887	0.97983	652.5
P60900	0.88534	0.052887	0.97983	679.5
Q9H4A4	0.88541	0.052858	0.97983	679
P10643	0.88672	0.052213	0.97983	679
P20810	0.88785	0.051658	0.97983	654
O15371	0.88876	0.051217	0.97983	654
Q99436	0.88933	0.050937	0.97983	679
P12532	0.88961	0.0508	0.97983	679
P13796	0.89029	0.050471	0.97983	679
Q9UHD1	0.89029	0.050471	0.97983	679
O14776	0.8903	0.050464	0.97983	679
P29622	0.89097	0.050135	0.97983	679
P62701	0.89466	0.048344	0.97983	653.5
P28838	0.89466	0.04834	0.97983	678.5
P46777	0.8972	0.047111	0.97983	654
Q12907	0.89901	0.046234	0.97983	654
P10809	0.89903	0.046228	0.97983	678
Q09666	0.89924	0.046124	0.97983	657
P05090	0.89965	0.045927	0.97983	678
Q14690	0.89986	0.045826	0.97983	655
Q99832	0.90289	0.044366	0.97983	677.5
P29350	0.90333	0.044151	0.97983	654.5
P17980	0.9034	0.044122	0.97983	677.5
P05089	0.90718	0.042304	0.97983	677
P98179	0.90751	0.042149	0.97983	677
Q86V48	0.90801	0.04191	0.97983	676
P50914	0.90834	0.041754	0.97983	655
P01024	0.90834	0.041754	0.97983	677
P29144	0.91212	0.039947	0.97983	675.5
Q99439	0.91214	0.039938	0.97983	676.5
Q9UBF2	0.91314	0.039462	0.97983	676
P14384	0.91519	0.038489	0.97983	656
P56537	0.91626	0.037979	0.97983	657
P62857	0.91648	0.037876	0.97983	676
P04114	0.91703	0.037615	0.97983	676
P19971	0.91886	0.036751	0.98038	675
P80303	0.92409	0.034287	0.98344	675
P51858	0.92521	0.03376	0.98344	657
P07355	0.92609	0.033349	0.98344	658
Q9NYL2	0.9271	0.032875	0.98344	657.5
Q92876	0.9293	0.031845	0.98344	674
P05062	0.9296	0.031702	0.98344	659
P62750	0.93376	0.029764	0.9839	658
Q15121	0.93468	0.029336	0.9839	659
Q27J81	0.93592	0.028762	0.9839	673
P04206	0.93746	0.028046	0.9839	659
O75083	0.9378	0.027892	0.9839	658.5
Q92945	0.94149	0.026183	0.9839	659
Q9Y2E5	0.94275	0.025602	0.9839	673
Q03154	0.94281	0.025576	0.9839	659
P14625	0.94318	0.025406	0.9839	659
P06727	0.94318	0.025406	0.9839	673
P16083	0.94626	0.023991	0.98476	672.5
P08648	0.94801	0.023188	0.98476	660.5
P02794	0.9514	0.021637	0.98476	660
P02655	0.95161	0.021542	0.98476	660
P05165	0.95191	0.021404	0.98476	660
O75882	0.95191	0.021404	0.98476	660
P11717	0.9532	0.020815	0.98476	661
P08238	0.96039	0.017553	0.99081	671
P05067	0.96202	0.016816	0.99113	670.5
Q9Y6U3	0.96794	0.014149	0.9919	662
P42330	0.96903	0.013662	0.9919	670
Q9Y4L1	0.96913	0.013619	0.9919	670
Q9Y490	0.96917	0.013598	0.9919	670
P02656	0.96939	0.013503	0.9919	670
P35754	0.97485	0.01106	0.99413	663
P68366	0.97485	0.01106	0.99413	663
Q70J99	0.97554	0.010753	0.99413	669
Q9UNN8	0.97773	0.0097821	0.995	663
Q16877	0.9852	0.006477	0.99619	664
Q12913	0.98544	0.0063682	0.99619	668
P05109	0.98671	0.0058099	0.99619	664
P37802	0.98679	0.0057732	0.99619	668
P68871	0.98688	0.0057369	0.99619	668
P69905	0.98688	0.0057369	0.99619	664
P01033	0.99507	0.0021484	0.99963	667
P43251	0.99563	0.001904	0.99963	667
P02750	0.99563	0.001904	0.99963	665
P00736	0.99563	0.001904	0.99963	665
P16157	1	0	1	665.5
P55209	1	0	1	666
P12081	1	0	1	666

## Sheet: S2_Metabolomics Differentiated
TABLE S2:
Differentiating features for metabolomics
	p.value	log2 p	FDR	V
Cortisol	9.2737e-09	8.0327	4.3865e-06	1187
alpha-AAA	0.00047895	3.3197	0.072187	349
Tyr	0.00079541	3.0994	0.072187	361.5
C3	0.00079549	3.0994	0.072187	361.5
Cer(d18:1/22:0)	0.00086142	3.0648	0.072187	363.5
Phe	0.00096912	3.0136	0.072187	366.5
CE(15:0)	0.0012243	2.9121	0.072187	372.5
AconAcid	0.0012734	2.895	0.072187	958.5
Cer(d18:1/24:0)	0.0013735	2.8622	0.072187	375.5
SM C18:0	0.0016915	2.7717	0.080006	381
C0	0.0020043	2.698	0.086186	385.5
Arg	0.0068602	2.1637	0.2288	420.5
SDMA	0.0069784	2.1562	0.2288	911
Met	0.007455	2.1276	0.2288	423
Cer(d18:2/24:0)	0.0075772	2.1205	0.2288	423.5
TG(20:4_34:3)	0.0079513	2.0996	0.2288	427
SM C16:0	0.0082232	2.085	0.2288	426
Val	0.0095118	2.0217	0.24995	430.5
TG(20:4_36:3)	0.0103	1.9872	0.25641	433
HexCer(d18:1/24:1)	0.011689	1.9322	0.27644	895
TG(20:4_36:4)	0.012838	1.8915	0.28448	440
PC aa C42:5	0.013232	1.8784	0.28448	891
Leu	0.014742	1.8315	0.29207	444.5
Cer(d18:2/22:0)	0.015193	1.8184	0.29207	445.5
SM C18:1	0.015437	1.8114	0.29207	446
TG(20:4_34:2)	0.017152	1.7657	0.29795	449.5
TG(20:5_36:3)	0.019041	1.7203	0.29795	453
GLCAS	0.019609	1.7075	0.29795	454
SM (OH) C16:1	0.02018	1.6951	0.29795	455
Asp	0.021097	1.6758	0.29795	456.5
TG(20:4_34:1)	0.021103	1.6757	0.29795	456.5
CE(18:2)	0.021414	1.6693	0.29795	457
Hex2Cer(d18:1/16:0)	0.021415	1.6693	0.29795	457
TG(20:4_32:1)	0.021417	1.6692	0.29795	457
SM C24:1	0.025082	1.6006	0.31675	462.5
TG(22:6_34:3)	0.026191	1.5818	0.31675	868
Cer(d18:1/18:0)	0.026931	1.5698	0.31675	465
TG(20:5_36:2)	0.027327	1.5634	0.31675	465.5
CE(20:4)	0.028095	1.5514	0.31675	466.5
CE(15:1)	0.0285	1.5452	0.31675	467
SM C16:1	0.0293	1.5331	0.31675	468
SM C24:0	0.029301	1.5331	0.31675	468
Putrescine	0.029311	1.533	0.31675	864
AABA	0.02972	1.5269	0.31675	468.5
TG(20:4_32:0)	0.030135	1.5209	0.31675	469
PC aa C42:6	0.032289	1.4909	0.32276	860.5
Lys	0.032293	1.4909	0.32276	471.5
AA	0.032753	1.4847	0.32276	472
Cer(d18:1/23:0)	0.044036	1.3562	0.41658	483
CE(22:5)	0.044036	1.3562	0.41658	483
HexCer(d18:1/23:0)	0.045214	1.3447	0.41934	848
Asn	0.048888	1.3108	0.44267	487
SM C26:1	0.050148	1.2997	0.44267	488
TG(20:4_36:5)	0.050805	1.2941	0.44267	488.5
Cer(d18:1/16:0)	0.051473	1.2884	0.44267	489
Cer(d16:1/24:0)	0.05619	1.2503	0.45323	492.5
Cer(d18:1/20:0)	0.05626	1.2498	0.45323	492.5
SM (OH) C14:1	0.056987	1.2442	0.45323	493
Orn	0.057707	1.2388	0.45323	493.5
Hex2Cer(d18:1/24:0)	0.05842	1.2334	0.45323	494
DHEAS	0.058451	1.2332	0.45323	838
Hex2Cer(d18:1/20:0)	0.062942	1.2011	0.48019	497
TG(17:1_36:5)	0.065353	1.1847	0.49067	498.5
TG(20:4_36:2)	0.068666	1.1633	0.50749	500.5
TG(22:4_34:2)	0.072967	1.1369	0.52893	503
Cer(d18:1/24:1)	0.073804	1.1319	0.52893	503.5
Cer(d18:2/23:0)	0.075567	1.1217	0.53348	504.5
TG(16:0_38:5)	0.078414	1.1056	0.54264	506
TG(20:4_34:0)	0.080296	1.0953	0.54264	507
Ile	0.080306	1.0953	0.54264	507
Glu	0.084198	1.0747	0.54997	509
TG(20:5_34:2)	0.084202	1.0747	0.54997	509
Hex2Cer(d18:1/14:0)	0.085184	1.0696	0.54997	509.5
CE(18:0)	0.086196	1.0645	0.54997	510
TG(16:0_38:6)	0.087204	1.0595	0.54997	510.5
Thr	0.089275	1.0493	0.55562	511.5
t4-OH-Pro	0.095679	1.0192	0.58774	817.5
CE(18:1)	0.099008	1.0043	0.60039	516
DG(18:1_18:3)	0.10363	0.98451	0.60224	518
TG(20:5_34:1)	0.1048	0.97966	0.60224	518.5
PC aa C42:4	0.10585	0.9753	0.60224	813
PC aa C38:0	0.10715	0.97	0.60224	812.5
PC aa C28:1	0.10838	0.96503	0.60224	520
PC aa C32:3	0.10961	0.96014	0.60224	520.5
GCDCA	0.10962	0.96011	0.60224	811.5
SM (OH) C22:1	0.11084	0.95529	0.60224	521
FA(18:1)	0.11206	0.95054	0.60224	521.5
CE(20:3)	0.11332	0.94571	0.60224	522
TG(16:0_38:2)	0.11458	0.94088	0.60224	522.5
TG(20:4_30:0)	0.11459	0.94085	0.60224	522.5
TG(16:1_38:5)	0.11716	0.93123	0.60896	523.5
3-Met-His	0.11845	0.92646	0.60896	808
TG(20:1_34:1)	0.11973	0.92179	0.60896	524.5
TG(20:2_36:5)	0.12231	0.91255	0.6094	525.5
DG(16:1_18:2)	0.1224	0.91223	0.6094	525.5
Cystine	0.12425	0.90569	0.60997	526
FA(18:2)	0.12509	0.90278	0.60997	526.5
TG(16:1_32:0)	0.12646	0.89804	0.61037	527
CE(16:0)	0.12922	0.88867	0.61419	528
HexCer(d16:1/22:0)	0.12985	0.88656	0.61419	803.5
CE(20:5)	0.13489	0.87002	0.63171	530
TG(18:0_34:2)	0.13926	0.85619	0.63695	531.5
PC aa C36:0	0.13926	0.85617	0.63695	800.5
PC aa C34:2	0.1407	0.85171	0.63695	532
Cer(d16:1/22:0)	0.14368	0.84262	0.63695	533
TG(18:0_38:7)	0.14372	0.84247	0.63695	533
1-Met-His	0.14525	0.83788	0.63695	798.5
Cit	0.14677	0.83336	0.63695	798
TG(16:0_34:4)	0.14678	0.83333	0.63695	534
Lac	0.14989	0.82422	0.64453	535
PC aa C34:1	0.15454	0.81097	0.64829	536.5
TG(16:1_34:0)	0.1562	0.80631	0.64829	537
Cer(d18:2/24:1)	0.15781	0.80186	0.64829	537.5
TG(22:5_32:0)	0.15784	0.80177	0.64829	537.5
Hex2Cer(d18:1/22:0)	0.15944	0.79739	0.64829	538
TG(18:2_34:0)	0.15948	0.79729	0.64829	538
TG(16:0_34:3)	0.16111	0.79287	0.64829	538.5
lysoPC a C18:0	0.16444	0.784	0.64829	792.5
Sarcosine	0.16612	0.77958	0.64829	540
3-IAA	0.16612	0.77957	0.64829	792
TG(20:0_32:3)	0.1678	0.7752	0.64829	540.5
DG(18:1_18:1)	0.16952	0.77078	0.64829	541
TG(18:0_36:1)	0.17472	0.75766	0.64829	542.5
SM (OH) C22:2	0.17824	0.74899	0.64829	543.5
TG(18:0_34:3)	0.17826	0.74895	0.64829	543.5
Cer(d16:1/20:0)	0.17987	0.74504	0.64829	544
TG(20:5_34:0)	0.18002	0.74467	0.64829	544
CE(16:1)	0.18182	0.74037	0.64829	544.5
CE(22:6)	0.18182	0.74035	0.64829	544.5
TG(16:0_34:2)	0.18184	0.74031	0.64829	544.5
TG(22:4_32:0)	0.18362	0.73609	0.64829	545
TG(20:1_34:2)	0.18363	0.73606	0.64829	545
TG(18:3_34:0)	0.18365	0.73601	0.64829	545
TG(16:0_34:0)	0.18366	0.73599	0.64829	545
SM C26:0	0.1871	0.72793	0.65553	546
TG(16:0_36:2)	0.1929	0.71466	0.66769	547.5
Cer(d18:2/20:0)	0.19466	0.71072	0.66769	548
ProBetaine	0.1948	0.71041	0.66769	784
TG(18:0_32:1)	0.19991	0.69916	0.68028	549
TG(20:1_32:0)	0.20443	0.68945	0.68554	550.5
TG(16:0_35:3)	0.20447	0.68937	0.68554	550.5
TG(17:1_38:7)	0.20581	0.68654	0.68554	551
TG(18:1_34:1)	0.21042	0.67691	0.69119	552
PC aa C30:0	0.21043	0.6769	0.69119	552
PC ae C42:1	0.21242	0.6728	0.69293	779.5
TG(18:0_32:0)	0.21448	0.66861	0.69486	553
CE(18:3)	0.22063	0.65633	0.70524	554.5
Hypoxanthine	0.22067	0.65626	0.70524	777.5
lysoPC a C14:0	0.22275	0.65218	0.70712	777
PC aa C36:4	0.22685	0.64427	0.70765	556
lysoPC a C16:1	0.22694	0.6441	0.70765	776
SM C20:2	0.22907	0.64004	0.70765	556.5
TG(16:0_36:4)	0.22908	0.64001	0.70765	556.5
Gly	0.23338	0.63194	0.70765	774.5
TG(16:0_36:5)	0.23339	0.63192	0.70765	557.5
TG(18:2_34:1)	0.23339	0.63192	0.70765	557.5
TG(18:2_38:5)	0.23773	0.62392	0.7162	558.5
GUDCA	0.23993	0.61992	0.71827	773
DG(16:0_18:2)	0.24663	0.60796	0.72656	560.5
PC aa C34:3	0.24663	0.60796	0.72656	560.5
TG(16:0_34:1)	0.25115	0.60007	0.72656	561.5
TG(17:1_34:2)	0.25343	0.59614	0.72656	562
TG(16:1_34:1)	0.25343	0.59614	0.72656	562
TG(22:5_32:1)	0.25343	0.59614	0.72656	562
TG(16:0_36:3)	0.25345	0.59611	0.72656	562
Cer(d16:1/23:0)	0.26243	0.58099	0.73935	564
HexCer(d18:2/22:0)	0.26274	0.58047	0.73935	768
TG(18:1_36:0)	0.26747	0.57273	0.73935	565
TG(16:0_32:0)	0.26984	0.5689	0.73935	565.5
TG(18:3_32:0)	0.26985	0.56887	0.73935	565.5
beta-Ala	0.27466	0.56121	0.73935	566.5
TG(16:0_28:1)	0.27466	0.56121	0.73935	566.5
TG(17:0_34:1)	0.27466	0.5612	0.73935	566.5
GLCA	0.27571	0.55954	0.73935	567
TG(18:2_36:0)	0.27953	0.55358	0.73935	567.5
TG(17:0_36:3)	0.27955	0.55355	0.73935	567.5
TG(18:0_36:2)	0.28198	0.54978	0.73935	568
TG(18:1_32:0)	0.28199	0.54976	0.73935	568
TG(17:0_34:3)	0.282	0.54975	0.73935	568
TG(16:0_32:1)	0.28201	0.54973	0.73935	568
Creatinine	0.28445	0.54599	0.73935	763.5
GCA	0.28449	0.54594	0.73935	763.5
C16	0.29194	0.53471	0.74901	762
TG(16:0_38:7)	0.29198	0.53464	0.74901	570
PC aa C32:1	0.29453	0.53087	0.74901	570.5
TG(18:1_38:7)	0.29454	0.53086	0.74901	570.5
PC ae C38:3	0.2996	0.52345	0.75119	760.5
TG(20:2_32:1)	0.29964	0.5234	0.75119	571.5
TG(18:2_38:6)	0.30221	0.51969	0.75119	572
HexCer(d18:2/24:0)	0.30222	0.51968	0.75119	760
TG(18:2_32:0)	0.3074	0.51229	0.75119	573
PC ae C32:2	0.3074	0.51229	0.75119	759
DG(18:1_18:2)	0.30743	0.51225	0.75119	573
TG(18:1_36:6)	0.31268	0.5049	0.75119	574
PC ae C38:2	0.31268	0.5049	0.75119	758
TG(16:0_35:1)	0.31532	0.50125	0.75119	574.5
PC aa C36:5	0.31532	0.50125	0.75119	574.5
TG(20:3_32:0)	0.31533	0.50123	0.75119	574.5
TG(18:1_34:2)	0.32067	0.49394	0.75119	575.5
TG(18:3_34:1)	0.32337	0.4903	0.75119	576
PC ae C38:1	0.3288	0.48307	0.75119	755
lysoPC a C16:0	0.32881	0.48306	0.75119	755
PC aa C42:0	0.32881	0.48305	0.75119	755
TG(18:3_32:1)	0.32882	0.48304	0.75119	577
TrpBetaine	0.33641	0.47314	0.75119	578
TG(16:0_35:2)	0.33708	0.47227	0.75119	578.5
Cer(d18:0/24:0)	0.3454	0.46168	0.75119	580
TG(18:2_36:5)	0.34546	0.4616	0.75119	580
TCA	0.34828	0.45807	0.75119	751.5
TG(18:0_32:2)	0.3483	0.45804	0.75119	580.5
TG(16:0_37:3)	0.3483	0.45804	0.75119	580.5
Hex2Cer(d18:1/18:0)	0.35111	0.45456	0.75119	581
TG(22:1_32:5)	0.35236	0.45302	0.75119	750.5
TG(16:0_38:4)	0.35398	0.45102	0.75119	581.5
TG(20:0_34:1)	0.354	0.451	0.75119	581.5
lysoPC a C18:1	0.35686	0.4475	0.75119	750
TG(18:2_32:1)	0.36557	0.43703	0.75119	583.5
TG(17:1_34:1)	0.36848	0.43359	0.75119	584
TG(18:1_33:0)	0.36849	0.43357	0.75119	584
DG(18:2_18:3)	0.36849	0.43357	0.75119	584
TG(18:2_31:0)	0.36851	0.43355	0.75119	584
TMCA	0.37139	0.43016	0.75119	747.5
PC aa C38:3	0.3714	0.43016	0.75119	747.5
TG(14:0_40:5)	0.37144	0.43012	0.75119	584.5
Met-SO	0.37144	0.43011	0.75119	747.5
TG(18:1_38:5)	0.37145	0.4301	0.75119	584.5
PC ae C38:5	0.37434	0.42674	0.75119	747
PC aa C24:0	0.37439	0.42668	0.75119	747
Cer(d18:0/24:1)	0.3744	0.42666	0.75119	585
TG(18:1_36:1)	0.37442	0.42664	0.75119	585
TG(20:3_36:3)	0.37738	0.42322	0.75119	585.5
TG(17:2_36:4)	0.37738	0.42322	0.75119	585.5
TG(18:2_34:2)	0.37739	0.42321	0.75119	585.5
Taurine	0.38036	0.41981	0.75119	586
TG(20:2_32:0)	0.38037	0.4198	0.75119	586
TG(18:2_33:0)	0.38038	0.41978	0.75119	586
TG(16:0_32:2)	0.38943	0.40957	0.75119	587.5
TG(16:0_38:3)	0.39247	0.40619	0.75119	588
lysoPC a C17:0	0.39553	0.40282	0.75119	743.5
PC ae C36:1	0.39859	0.39947	0.75119	589
TG(16:0_38:1)	0.39861	0.39945	0.75119	589
PC aa C40:4	0.40166	0.39615	0.75119	742.5
TG(18:1_26:0)	0.40168	0.39612	0.75119	589.5
TG(18:1_36:5)	0.40168	0.39612	0.75119	589.5
TG(18:3_36:1)	0.4017	0.3961	0.75119	589.5
TG(18:1_34:3)	0.40478	0.39278	0.75119	590
TG(16:0_33:1)	0.40481	0.39275	0.75119	590
TG(16:1_34:2)	0.40708	0.39032	0.75119	590
TG(20:0_32:4)	0.4079	0.38945	0.75119	590.5
TG(16:1_36:1)	0.40792	0.38943	0.75119	590.5
PC aa C36:3	0.40793	0.38942	0.75119	741.5
C16:1	0.41091	0.38625	0.75119	741
Ind-SO4	0.4142	0.38279	0.75119	740.5
TG(20:1_32:1)	0.41734	0.37951	0.75119	592
PC aa C40:5	0.41736	0.37949	0.75119	740
TG(22:5_34:2)	0.4205	0.37624	0.75119	592.5
TG(18:1_38:6)	0.42053	0.37621	0.75119	592.5
PC ae C38:6	0.42372	0.37292	0.75119	739
TG(16:0_30:2)	0.42374	0.3729	0.75119	593
TG(17:2_36:3)	0.42691	0.36966	0.75119	593.5
TG(17:1_38:5)	0.42971	0.36682	0.75119	594.5
TG(16:0_36:6)	0.43015	0.36638	0.75119	594
Trp	0.43015	0.36638	0.75119	594
TG(18:2_34:3)	0.43338	0.36313	0.75119	594.5
HexCer(d18:1/20:0)	0.43656	0.35996	0.75119	595
TG(20:3_34:1)	0.43659	0.35993	0.75119	595
Hex3Cer(d18:1_22:0)	0.4366	0.35992	0.75119	595
DG(16:0_18:1)	0.43663	0.35989	0.75119	595
TG(20:2_34:1)	0.43984	0.3567	0.75119	595.5
Cer(d18:1/20:0(OH))	0.43986	0.35669	0.75119	595.5
TG(18:3_38:6)	0.43986	0.35668	0.75119	595.5
TG(16:0_33:2)	0.43987	0.35667	0.75119	595.5
Hex2Cer(d18:1/24:1)	0.43988	0.35667	0.75119	595.5
TG(18:0_36:4)	0.43988	0.35666	0.75119	595.5
HCys	0.43989	0.35666	0.75119	736.5
TG(18:2_33:1)	0.43989	0.35665	0.75119	595.5
TG(18:1_28:1)	0.44317	0.35343	0.75119	596
TG(18:1_32:1)	0.44317	0.35343	0.75119	596
DG(18:2_18:2)	0.44643	0.35024	0.75119	596.5
TG(17:1_32:1)	0.44644	0.35024	0.75119	596.5
TG(18:3_34:2)	0.44973	0.34704	0.75119	597
PC aa C36:1	0.45305	0.34386	0.75119	597.5
TG(18:1_33:3)	0.45306	0.34384	0.75119	597.5
TG(16:1_36:4)	0.45307	0.34384	0.75119	597.5
PC aa C40:2	0.45964	0.33758	0.75119	733.5
TG(18:2_36:4)	0.45974	0.33749	0.75119	598.5
PC ae C40:1	0.4631	0.33432	0.75119	733
Choline	0.46646	0.33119	0.75119	599.5
PC ae C36:3	0.46646	0.33119	0.75119	732.5
lysoPC a C20:4	0.46647	0.33118	0.75119	599.5
PC ae C30:2	0.46969	0.32819	0.75119	600
PC aa C42:1	0.46978	0.3281	0.75119	732
TG(18:3_30:0)	0.46985	0.32804	0.75119	600
TG(16:0_40:6)	0.47321	0.32494	0.75119	600.5
TG(20:3_34:3)	0.47323	0.32493	0.75119	600.5
TCDCA	0.47324	0.32491	0.75119	731.5
Hex2Cer(d18:1/26:1)	0.475	0.32331	0.75119	601
TG(17:1_34:3)	0.47665	0.3218	0.75119	601
TG(18:3_34:3)	0.47666	0.3218	0.75119	601
TG(20:2_34:2)	0.48007	0.31869	0.75119	601.5
TG(22:5_34:1)	0.48695	0.31251	0.75119	602.5
TG(18:1_33:1)	0.48697	0.3125	0.75119	602.5
TG(16:1_34:3)	0.49042	0.30943	0.75119	603
TG(20:3_34:2)	0.49042	0.30943	0.75119	603
TG(18:2_35:1)	0.49042	0.30943	0.75119	603
TG(18:2_38:4)	0.49043	0.30943	0.75119	603
TG(18:2_30:0)	0.49043	0.30942	0.75119	603
HexCer(d18:1/18:1)	0.49372	0.30652	0.75119	728.5
TG(20:1_34:0)	0.49389	0.30637	0.75119	603.5
C2	0.49391	0.30635	0.75119	603.5
TG(18:1_31:0)	0.49391	0.30635	0.75119	603.5
HexCer(d18:1/22:0)	0.50088	0.30027	0.75935	727.5
TG(17:2_34:3)	0.50441	0.29722	0.76225	605
Cer(d18:2/18:0)	0.50781	0.29429	0.76268	605.5
Ser	0.50792	0.29421	0.76268	605.5
DHA	0.51502	0.28818	0.7709	606.5
TG(18:2_36:1)	0.5186	0.28517	0.77138	607
TG(18:0_30:1)	0.5186	0.28516	0.77138	607
TG(14:0_38:5)	0.52217	0.28219	0.77186	607.5
TG(17:0_34:2)	0.52219	0.28217	0.77186	607.5
lysoPC a C20:3	0.52578	0.27919	0.77235	724
HArg	0.52578	0.27919	0.77235	608
PC aa C34:4	0.52803	0.27734	0.77324	608
PC ae C32:1	0.53297	0.2733	0.77572	723
TG(20:3_32:1)	0.533	0.27327	0.77572	609
PC aa C32:2	0.53664	0.27032	0.77862	609.5
TG(14:0_34:3)	0.55128	0.25863	0.79172	611.5
TG(18:2_30:1)	0.55129	0.25862	0.79172	611.5
PC ae C40:2	0.55494	0.25575	0.79172	612
CE(17:1)	0.55867	0.25285	0.79172	612.5
PC ae C34:3	0.55867	0.25285	0.79172	719.5
C18:2	0.56222	0.25009	0.79172	719
TG(20:3_32:2)	0.56236	0.24999	0.79172	613
TG(17:2_38:6)	0.56239	0.24996	0.79172	613
TG(18:0_36:3)	0.5624	0.24996	0.79172	613
TG(18:1_30:0)	0.5624	0.24995	0.79172	613
TG(14:0_36:4)	0.56611	0.2471	0.79224	613.5
TG(18:1_33:2)	0.56612	0.24709	0.79224	613.5
TG(18:2_33:2)	0.56986	0.24423	0.79512	614
TDCA	0.57361	0.24138	0.79567	614.5
TG(17:0_36:4)	0.57362	0.24138	0.79567	614.5
TG(14:0_34:1)	0.58116	0.2357	0.80377	615.5
HexCer(d18:1/16:0)	0.58492	0.2329	0.80661	716
TG(18:1_35:3)	0.58874	0.23008	0.80717	616.5
SM (OH) C24:1	0.58874	0.23008	0.80717	616.5
TG(17:2_36:2)	0.59254	0.22728	0.80771	617
TG(14:0_34:0)	0.59255	0.22728	0.80771	617
TG(16:0_28:2)	0.59629	0.22455	0.80825	617.5
TG(18:1_34:4)	0.59636	0.22449	0.80825	617.5
lysoPC a C26:0	0.60402	0.21895	0.81398	618.5
PC ae C40:3	0.60403	0.21894	0.81398	713.5
TG(18:1_36:4)	0.60788	0.21618	0.81455	619
TG(14:0_34:2)	0.6079	0.21617	0.81455	619
TG(18:2_35:3)	0.61176	0.21342	0.81741	619.5
TG(16:1_38:3)	0.61563	0.21068	0.82027	620
TG(18:2_32:2)	0.62341	0.20522	0.8283	621
PC ae C34:1	0.62733	0.20251	0.83116	621.5
TG(17:2_38:7)	0.63114	0.19987	0.83388	622
TG(18:2_35:2)	0.63515	0.19712	0.83454	622.5
TG(14:0_36:1)	0.63517	0.19711	0.83454	622.5
PC ae C40:6	0.63906	0.19446	0.83506	709
TG(16:1_32:1)	0.6391	0.19443	0.83506	623
TG(18:2_34:4)	0.64702	0.18908	0.84308	624
HexCer(d18:1/26:0)	0.65085	0.18652	0.84575	624.5
PC ae C42:2	0.65893	0.18116	0.84751	706.5
PC ae C42:3	0.65894	0.18115	0.84751	706.5
TG(18:3_36:2)	0.65895	0.18115	0.84751	625.5
PC aa C38:5	0.66293	0.17853	0.84751	706
TG(18:2_28:0)	0.66295	0.17852	0.84751	626
TG(16:0_32:3)	0.66295	0.17852	0.84751	626
Pro	0.67096	0.1733	0.85543	627
TG(18:1_35:2)	0.675	0.17069	0.85827	627.5
Cer(d18:2/16:0)	0.679	0.16813	0.85878	704
TG(17:1_36:3)	0.67903	0.16811	0.85878	628
GDCA	0.68713	0.16296	0.86316	629
p-Cresol-SO4	0.69121	0.16039	0.86316	702.5
TG(22:4_32:2)	0.69522	0.15788	0.86316	630
TG(16:0_40:7)	0.69525	0.15786	0.86316	630
PC ae C36:5	0.69527	0.15785	0.86316	702
DG(17:0_18:1)	0.69527	0.15784	0.86316	630
TG(16:1_36:3)	0.69527	0.15784	0.86316	630
Hex3Cer(d18:1/16:0)	0.69934	0.15531	0.8637	630.5
TG(18:1_32:2)	0.69936	0.1553	0.8637	630.5
Cer(d18:1/25:0)	0.70344	0.15277	0.86424	701
HipAcid	0.70345	0.15277	0.86424	631
TG(17:2_34:2)	0.70754	0.15025	0.86587	631.5
HexCer(d18:1/24:0)	0.71165	0.14774	0.86587	632
TG(18:2_36:2)	0.71165	0.14774	0.86587	632
Hex3Cer(d18:1_20:0)	0.71404	0.14628	0.86587	699.5
PC ae C40:5	0.71575	0.14524	0.86587	699.5
PC ae C44:5	0.71576	0.14523	0.86587	699.5
PC aa C38:4	0.71988	0.14274	0.86713	699
TG(18:3_36:4)	0.72401	0.14025	0.86713	633.5
TG(14:0_36:3)	0.72402	0.14025	0.86713	633.5
TG(20:1_32:2)	0.72816	0.13778	0.86713	634
PC ae C36:0	0.73229	0.13532	0.86713	697.5
TG(18:3_36:3)	0.73645	0.13286	0.86713	635
TG(17:2_38:5)	0.73646	0.13285	0.86713	635
Serotonin	0.73647	0.13285	0.86713	697
DCA	0.74061	0.13041	0.86713	696.5
TG(18:2_36:3)	0.74062	0.1304	0.86713	635.5
PC aa C38:6	0.74063	0.1304	0.86713	635.5
TG(14:0_35:2)	0.74063	0.1304	0.86713	635.5
Gln	0.74063	0.1304	0.86713	696.5
Kynurenine	0.7448	0.12796	0.86771	696
Ala	0.7448	0.12796	0.86771	696
TG(18:3_33:2)	0.75309	0.12315	0.87521	695
C14:1	0.75725	0.12076	0.87644	694.5
TG(20:1_32:3)	0.76155	0.1183	0.87644	638
TG(22:6_32:0)	0.76156	0.1183	0.87644	638
TG(16:1_33:1)	0.76156	0.11829	0.87644	638
TG(20:3_36:4)	0.76575	0.11591	0.87701	638.5
TG(18:1_36:3)	0.76576	0.11591	0.87701	638.5
Hex3Cer(d18:1/18:0)	0.76993	0.11355	0.87965	639
HexCer(d18:1/26:1)	0.77411	0.1112	0.88028	692.5
TG(14:0_36:2)	0.7742	0.11115	0.88028	639.5
PC aa C40:3	0.77842	0.10879	0.88295	692
TG(18:1_32:3)	0.7869	0.10408	0.88832	641
TG(22:5_34:3)	0.7869	0.10408	0.88832	641
His	0.79115	0.10174	0.88887	690.5
PC ae C34:0	0.79115	0.10174	0.88887	641.5
Betaine	0.79539	0.099419	0.89152	690
PC aa C40:6	0.80819	0.092484	0.90373	688.5
PC ae C36:2	0.81247	0.090192	0.90424	644
TG(18:1_30:2)	0.81248	0.090189	0.90424	644
Cer(d18:1/26:1)	0.8165	0.088046	0.90474	644.5
TG(18:1_36:2)	0.81675	0.087911	0.90474	644.5
TG(14:0_32:2)	0.82105	0.085631	0.90526	645
Hex3Cer(d18:1/24:1)	0.82105	0.08563	0.90526	645
PC aa C36:2	0.8253	0.083388	0.90577	645.5
TG(16:1_30:1)	0.82534	0.083367	0.90577	645.5
PC aa C32:0	0.82961	0.081124	0.90835	686
PC ae C30:1	0.83825	0.076628	0.91568	647
TG(17:1_38:6)	0.84225	0.074558	0.91615	647.5
PC ae C30:0	0.84255	0.074403	0.91615	647.5
PC ae C42:5	0.84687	0.072185	0.91873	684
PC ae C40:4	0.85119	0.069971	0.92132	683.5
Hex2Cer(d18:1/26:0)	0.85952	0.065745	0.9282	682.5
TG(20:1_30:1)	0.86852	0.061222	0.93365	681.5
PC aa C42:2	0.86852	0.061222	0.93365	681.5
TG(22:6_34:2)	0.88158	0.054741	0.94554	680
PC ae C44:4	0.88593	0.0526	0.94594	679.5
TG(18:1_30:1)	0.88594	0.052595	0.94594	652.5
TG(16:0_40:8)	0.89903	0.046227	0.95241	654
PC ae C38:0	0.89903	0.046227	0.95241	678
lysoPC a C24:0	0.90339	0.044126	0.95241	677.5
Cer(d18:0/22:0)	0.90775	0.042032	0.95241	655
lysoPC a C26:1	0.90776	0.042029	0.95241	677
CE(20:0)	0.90776	0.042027	0.95241	655
TG(22:6_32:1)	0.90834	0.041754	0.95241	677
lysoPC a C28:1	0.91213	0.039943	0.95241	676.5
TG(20:3_36:5)	0.91213	0.039943	0.95241	676.5
TG(22:6_34:1)	0.91214	0.039939	0.95241	655.5
PC ae C34:2	0.91652	0.03786	0.95487	656
TG(20:2_34:3)	0.92966	0.031677	0.96432	657.5
C10	0.92966	0.031677	0.96432	657.5
PC ae C36:4	0.93405	0.029632	0.96675	658
ADMA	0.94282	0.02557	0.9737	673
lysoPC a C18:2	0.95161	0.021542	0.9785	672
PC aa C26:0	0.95161	0.021542	0.9785	660
Hex3Cer(d18:1/26:1)	0.95598	0.019553	0.97877	660.5
TG(16:1_32:2)	0.956	0.019541	0.97877	660.5
PC ae C44:3	0.96039	0.017553	0.98113	661
TG(14:0_38:4)	0.96479	0.015565	0.98351	670.5
Cer(d16:1/18:0)	0.96919	0.013593	0.98375	662
PC ae C44:6	0.96919	0.01359	0.98375	670
PC ae C38:4	0.97799	0.0096643	0.99056	669
Cer(d18:1/26:0)	0.9956	0.0019172	1	667
lysoPC a C28:0	0.9956	0.001916	1	665
TG(18:0_38:6)	0.9956	0.001916	1	667
PC aa C36:6	1	0	1	665.5
TG(16:1_36:2)	1	0	1	665.5
Cys	1	0	1	666

## Sheet: S3_Proteomics Log2 Matrix
TABLE S3:
Feature by participant data set for proteomics
	Status	P04196|HRG_HUMAN	P22352|GPX3_HUMAN	P35542|SAA4_HUMAN	P05155|IC1_HUMAN	P27797|CALR_HUMAN	O43852|CALU_HUMAN	P07942|LAMB1_HUMAN	Q04721|NOTC2_HUMAN	P08246|ELNE_HUMAN	P29508|SPB3_HUMAN	Q16643|DREB_HUMAN	P00740|FA9_HUMAN	P21399|ACOC_HUMAN	Q01995|TAGL_HUMAN	Q96IY4|CBPB2_HUMAN	P01011|AACT_HUMAN	Q02413|DSG1_HUMAN	P46782|RS5_HUMAN	Q5VUA4|ZN318_HUMAN	P02765|FETUA_HUMAN	Q96KP4|CNDP2_HUMAN	Q14289|FAK2_HUMAN	P09382|LEG1_HUMAN	Q9BXX0|EMIL2_HUMAN	P49327|FAS_HUMAN	O15067|PUR4_HUMAN	O15400|STX7_HUMAN	P98082|DAB2_HUMAN	P53597|SUCA_HUMAN	Q15166|PON3_HUMAN	P62280|RS11_HUMAN	P62424|RL7A_HUMAN	Q15582|BGH3_HUMAN	P49368|TCPG_HUMAN	P02748|CO9_HUMAN	P0DJI8|SAA1_HUMAN	P06744|G6PI_HUMAN	P78347|GTF2I_HUMAN	P02792|FRIL_HUMAN	P55072|TERA_HUMAN	O00462|MANBA_HUMAN	Q6UXB8|PI16_HUMAN	P54727|RD23B_HUMAN	P30043|BLVRB_HUMAN	Q9P2E9|RRBP1_HUMAN	Q14914|PTGR1_HUMAN	P02763|A1AG1_HUMAN	A5YKK6|CNOT1_HUMAN
221	NOT TREATED	16.0037	14.2393	16.5723	19.1662	11.5082	12.5418	13.7208	14.172	11.6473		10.3728	12.608	17.8864	13.2351	13.0771	19.3672	13.4904			18.2201	17.2523		12.2499			8.87752	18.1189	16.5234		14.924			17.0347	13.7921	14.1371	10.391	11.8963	13.7504	12.2055	10.4986				16.7164	17.8854	12.36	19.8516
223	NOT TREATED	17.8031	14.7622	17.3791	19.6992	10.9947	12.8177	14.8864	13.8042	11.4042		9.86814	13.2406		12.1162	13.9403	20.8158	13.2297	6.6252	10.3782	19.6388	15.0025	13.0899	12.9861	13.6413	14.4731		17.6221	17.3737	15.9716	14.4164			15.9098	17.3898	16.0777	17.1898	13.3033	13.6662	12.2355	16.6261	14.3058			17.4074	13.6611	16.1847	19.8931
227	TREATED	14.4054	11.6831	17.2231	20.2521				12.0198				12.9982			12.9917	21.4083	13.4061		10.1239	18.4303	15.871		11.7235	11.9589		10.7545	15.6171	15.5922		12.9559		15.5301			15.824	13.5329	11.8042		13.7507			9.68127				12.7397	21.1996	14.9364
228	CONTROL	16.2626	13.0316	16.9789	19.116		11.9232		13.7081				12.8269	17.8565	11.7353	13.2874	19.6998	14.4124		10.1813	18.9449	15.4887	12.2097			14.6666	8.84475	17.0763	14.011		15.6435			15.6371	16.9499	15.3531	13.443	13.3757	13.6444	8.0798	16.1599	14.7474		8.76975			15.7306	19.2655
231	CONTROL	17.689	15.1112	18.4428	19.6576	11.5837		14.4245			13.7838	9.80712	13.7161	17.819		13.4905	20.6335	13.6628			19.2553	15.2782	12.642	12.2776	12.5662	13.9178	11.7181	17.4544	16.5563	16.2209	15.5608	10.5417	16.7822		15.1237	16.2916	18.7807	13.2295		8.09407	16.5317	14.3406	8.90814	6.93155	16.5648		14.6918	19.646	11.7795
233	NOT TREATED	16.927	15.9248	18.3597	20.9675		11.7701	14.5452	13.7071			10.0041	14.3215	18.2971	12.3203	14.4017	21.9893	14.4731	4.95569		18.8994	12.3997		12.9832	13.4515			17.1295	17.3479	14.9395	16.1944	7.87044	16.646	16.2421		16.8817	16.2466	12.9313	14.1062	11.2881	10.4134	14.2043			17.0852		15.2001	19.4985
234	NOT TREATED	16.8084	11.6942	17.9712	19.8522	11.9167		14.0861	12.0954			10.4086	12.872		12.3977	13.0163	20.8017	12.1914		9.00736	18.2861	14.9201		12.6105	11.3873	15.3296		16.1257	17.0029	14.9545	15.4907		16.02	16.2423	17.3028	15.8722	14.8921			11.6309	16.4559		9.7296	8.20965	16.7513	12.6605	16.2063	21.3214
238	CONTROL	16.8372	14.2739	17.6244	19.652	11.3687	11.2792	15.5337		11.6699		10.6326	13.6631	18.6099	12.9144	13.7688	19.2843	12.0884	4.15785		20.7212	11.293	12.2837	14.3219	13.3028		10.5902	17.8247	18.6732	15.8536	15.9165			16.9285	14.3814	15.4917	11.0573	13.569			10.6578	14.9339	8.44077	9.02946	18.1973	13.9537		16.8451	11.6223
239	NOT TREATED	16.4196	13.932	18.1807	19.7968	8.10318	12.9285	13.336	14.8542			14.5825	13.3551		13.7358	12.15	20.6613	14.6247	7.26176		19.4015	16.4696		10.8496		17.0014	10.7679	18.7732	14.627		16.075			17.1112	15.89	15.6677	14.8956	14.703	14.7556	8.15891		15.6854	8.27096	9.18561	14.6526		15.357	19.4317
243	CONTROL	17.2901	13.7594	16.6512	18.6408	8.17235	11.3933	12.538	15.0408	14.371		12.492	12.8549	19.0821	13.6552	12.6463	19.3316		6.65061		19.3416	16.5612	9.91396		11.0461		8.79038	19.0766	15.18	16.35	14.3078			17.2795	14.036	14.7015	10.8614	12.7359			9.58687	16.0895	11.0011		14.9042	11.1821		16.1418	10.2156
246	CONTROL	16.1954	13.9684	16.836	18.6833	7.9214	12.1776	14.59	13.8363	11.746		12.7906	12.8105	17.5991	12.7952	12.6458	19.4027	13.642		9.37185	19.1587	13.4511		13.1098	13.5842		13.6738	17.2753	17.2402		14.8038		15.1726	16.0457		14.1092	14.6951	13.4455	13.5223		16.4612	14.2387		14.8561	17.5339	13.5383		15.6073	11.4901
247	NOT TREATED	16.8401	13.8966	17.3521	19.4551	9.5414	13.668		14.8705	14.0419		12.1674	13.4733	18.2148	13.151	13.3239	19.7183	12.0069	5.53478		19.6968	15.1258	11.2995			15.9463	10.0757	18.535	14.1231	15.9464	14.7661				15.2339	15.0059	11.5506	14.5003	14.169			15.0666	9.97926		13.9631	11.8519	15.0664	16.5605	9.63681
248	CONTROL	15.9201	13.2002	17.9154	18.887	11.4283	12.5612	15.1296	13.8054	11.5995	14.4048		12.9244		12.6163	12.2836	20.1205	14.5796			19.2756	15.4544	11.1859	13.5497	13.1123	15.7721	10.4517	17.5074	17.5256		14.4932	11.3365			15.8962	16.0181	19.6701	13.2917			10.4087	14.6485	10.5202		17.3831		14.0963	17.1077
249	NOT TREATED	17.0333	14.5543	17.1024	19.1454	11.0728	13.7379	14.4227	14.6629	11.7515		10.9556	13.069		12.5087	13.7034	19.274	13.3332			20.1878	16.2752	12.2833	13.7543	13.6874	15.434	10.7364	18.0387	18.0626	15.4518	15.406		15.3962	15.9619	11.4916	15.783	11.3862	13.8949	14.8329	11.8226	10.7478	14.7278			18.0007	13.7664		14.2488
250	CONTROL	13.4518	14.039	17.2967	20.0086						11.8734		12.3681			13.0291	22.0605				17.2993		12.2012								14.7575	8.34326	15.6763		15.5059	15.8941	17.0562			13.6752					12.8719			20.2631
251	TREATED	16.5922	14.286	17.943	19.9696		12.6255	15.1288	13.3506	11.7891		12.8682	13.6683	16.8619	12.9649	13.1863	21.0359		4.75361	9.09121	17.8294	16.7304	12.0196	13.2735	12.994	14.2899	10.9346	17.269	17.6963		14.0865		16.0555		14.672	16.4706	17.4142	12.9453	13.4451	13.0197	10.3169	14.3253			17.4431	13.7861	14.8083	20.7935	9.15155
252	NOT TREATED	16.7614	13.9351	17.4362	19.6854		12.8118	13.6663	14.5812	15.6454		12.5338	12.952	18.173		13.4667	20.7228	11.1107			18.4129	15.7989	12.3601	12.5353	12.9103	14.6186	10.2614	17.8864	17.0097		13.0788		15.9303		13.5599	16.0137	16.6115	13.5137	14.2638	11.5083	10.4711	14.3693	8.24957	9.02253	17.3341	12.6303		19.8829
253	CONTROL	15.4089	14.1394	18.086	19.7664	8.00635	12.931		13.69			10.7514	13.4126	17.6806	12.638	13.3183	20.3859	7.68437	7.56486	16.2094	18.2102	16.0249	9.42562			15.1961	13.6978	17.7869		14.8824	15.3074	7.04394	16.2986	16.0864	18.0485	15.9587	18.2639	13.0322			16.1013	11.6385		8.2292			16.4734	20.6365
256	NOT TREATED	17.5296	14.3293	18.7201	19.9971	11.4115	7.08336	12.9175	14.0607	11.9183			13.0426	18.2238		13.1255	20.5752	10.257	7.57548		20.725	14.94	12.2835	12.0467	13.1099	15.3486		16.7855	16.7576	16.0153	16.1727		17.0591	15.1903	16.5298	17.1932	15.6106	9.10335	14.117			13.2128	9.59687	15.1374	16.9463	12.8749	14.4817	19.6275	10.9613
262	CONTROL	17.2518	13.5366	18.288	20.0695	10.2237	13.8096	13.6412	14.6171	15.5205		11.9231	13.7432		13.4446	13.3179	20.3895	14.3506	7.35661		18.8279	16.3402				16.841		18.6237		15.7284	14.6252				15.8916	16.7143	14.7654	14.2233			8.75262	13.7931	9.39982			11.393	15.4241	18.2044
264	NOT TREATED	16.8384	10.439	17.4087	20.7316	10.3948	7.20194	15.2858	14.4439			10.7409	13.4737	18.5126	11.6549	13.6731	21.2232	14.5556			19.8526	13.4742	12.8663	13.3169	13.6025		10.9802	18.1939	17.8987	16.1516	15.9668		15.6883	15.8626	12.8646	16.2772	13.863	13.7351	14.6837	11.8961	10.788		9.7614		17.7007	13.3588		19.6801
265	CONTROL	16.4155	13.7925	18.6695	19.765	8.95237	13.8189	13.7847	14.1166		14.5423	12.0742	14.0551	18.2805	13.1248	13.1559	21.3165		7.87457		19.3845	12.6913			9.56587		11.0643	18.6409		14.5192	16.1428	10.7834		16.5407	16.1198	16.4489	19.7175	13.9541		7.63546	16.9477	15.6117	9.61003				16.1844	19.1811	11.145
266	NOT TREATED	16.2053	15.9152	16.3309	20.2481	11.2158		13.5869	13.2444			10.9233	12.3763			13.0779	20.9032	13.91			19.1447	12.8401		11.3502	10.9459		11.1668	16.7059			13.7254				14.5344	16.1178	12.5163	12.4071	13.3676	12.4977	10.121	13.7612	9.20249	8.36096		12.2254		18.8148
267	CONTROL	16.9329	14.0935	18.207	19.5591		12.0285	15.3293	14.0504	11.2996		10.8688	13.5575	18.8576	12.564	13.2655	21.1028	10.2905	6.48852	16.5608	20.2705	14.9664		13.5047	12.1959		8.11159	17.5142	17.9367	15.2888	14.9868	10.4185	16.3891		16.868	15.897	18.4716	13.1629			10.5725	14.5059	10.1308	9.11121	17.5932		15.6134	17.0127
269	CONTROL	16.4412	13.8065	17.8125	19.4235	10.7923	7.2228	14.823	14.1737	11.5877	13.7371	10.5925	13.1926		12.8874	13.2148	20.7987	14.6992	5.32055		19.7386	13.3442		12.9999	13.4469	14.8674		17.6729	17.2428		15.5982	10.7626		16.2609	14.8016	17.2085	18.7131	13.6503	13.7363		10.6335	14.5513	9.53591	8.97524	17.2587	13.0931		19.1976	12.1014
270	CONTROL	17.594	14.2705	17.9214	18.8253	10.4133	7.0074	13.5337	11.7671	11.9874	14.2917	9.63547	12.862	17.8227		13.392	20.4767	13.7151			19.3128	14.2026	11.4602		14.1462		11.9238	17.056	17.6039	15.0447	15.0873	10.8286	16.4755	15.8137	15.7829	15.9783	18.9062	13.5017		7.83942	16.5708	14.2426		8.94144	18.0968	13.598		19.0042
271	CONTROL	15.8273	12.9631	16.8466	18.2511	9.69658	12.1942					10.552	12.8312	17.6343	13.2226	12.7779	19.2516	14.2753	5.9998		19.1	14.7955	12.1397	11.558		15.7725	11.6656	17.0422	16.2513		14.2056			16.5585	15.3773	15.7598	13.0426	13.0162			16.2366	14.0617		6.32917		11.0841		18.5951	11.742
273	CONTROL	15.3167	14.1039	17.098	18.5156	8.9631	12.7206	15.2426		11.7545	14.6582	10.9196	12.5882	17.7737	13.2789	12.0068	19.9997	10.0531			18.9584		12.9025	13.6706	12.7924	15.0874	8.62277	17.8659	17.7373		15.1772		15.287		13.3063	15.4827	19.7781	13.4701			10.3366	14.6158	8.42604		17.5311	13.9556		19.4649	10.7724
274	CONTROL	15.956	12.9837	17.5312	19.3907		12.6689	14.1701	13.5029	11.376			13.0429	17.7022	12.6621	13.0117	20.7814	11.708	6.31527		19.0568	12.2145	12.0754	12.6596	12.2669		11.3269	17.4936	16.6992		14.1525	9.22609	15.6368	15.9306	14.0578	15.9659	17.2247	13.3796	13.4154		15.8611	12.9309	9.67787		16.433	13.4234	14.4933	19.9667	11.1863
275	CONTROL	16.7057	13.4712	16.3789	18.9685		8.63609		14.4593			12.9036	12.1221	18.1757	12.1014	12.927	19.156	14.7298	5.70602		19.8561	14.9047	12.0638			14.8784	10.8378	17.6961	14.8637	15.4295	15.7004			15.9767	14.4829	14.8491	10.5358	13.6678	14.1857		10.6939	11.6025		9.1036	14.8508			17.9759
276	CONTROL	16.0623	13.5277	17.1844	18.6157	10.2879	12.9038	14.7405	14.4398	11.8185		9.92773	12.2551	18.7905	12.8342	13.3031	18.3034	14.6806			19.8982	16.9485		12.9302	13.8665	17.6735	12.7102	17.4711	17.3828		15.5096		15.5995	16.6012	13.8484	15.5314	11.6067	13.6233	14.3688		10.8345	14.5917	8.01612	9.03763	17.56	13.2998	11.6244	14.87	8.62819
277	CONTROL	16.3854	14.051	17.4791	19.903	11.0525		13.6109	12.3397		15.0361	9.54249	13.6993		12.3185	13.7865	22.1985		7.82018	9.88552	18.0803	12.4494		11.5979		15.2963	11.0427	16.4471	15.865		15.241	10.0632		15.7027	18.9811	17.1074	20.1937	12.7044		11.694	9.92543	13.8029				11.5671	16.8965	21.3422	11.4133
278	CONTROL	16.3777	13.473	17.9913	20.0218		13.282		14.6251	13.3301	15.07	14.2575	13.2536		11.9676	13.0585	21.1276	14.8868	6.41896		19.284	11.8479	11.3877				11.4304	18.0021			13.7045	11.5186	16.3079	15.5614	15.4394	16.426	20.082	13.8554	13.7171		16.4415	14.8489		9.07068			16.2977	17.5148
282	NOT TREATED	16.2362	13.2378	17.5385	20.0554	11.3937	12.0877	13.0952	13.9062	14.0473		13.042	13.3335	17.4803		13.7369	20.5343	13.2616			18.9396	12.1899	12.4486	11.6181	12.4233		6.57322	16.5807	15.6959	15.0424	15.0654		15.7671	14.9581	16.8876	16.0891	10.546	12.729	13.7385		10.2536	13.6516	7.9676	8.50482	15.6622	11.6117	15.2646	19.8264	11.3438
284	NOT TREATED	14.6875	12.3898	16.6463	20.1882				11.5878		14.0153		13.078			12.5213	21.2754	13.9491	6.20989	10.428	17.7733	12.7984					10.4025	15.3659	13.7559		12.3034	10.8337			17.9656	15.8978	18.8445	11.558		10.7118	9.55756				13.7491		14.5447	20.5914
285	CONTROL	16.4426	13.8014	17.9747	19.6604	11.5027	11.954	16.378		11.959	14.1645	13.9426	13.2015	18.1932		13.0295	20.7589	11.7278	5.21762	9.58831	19.4098	14.5317		14.2986	13.9123	14.9564	10.7496	17.9182	18.615		15.8189		16.1502		15.2058	16.3603	19.092	13.7898	14.4044	11.1184	10.5818	14.9325	10.0799		18.384	14.146	14.7302	20.0735
286	NOT TREATED	16.8497	13.4931	17.5979	18.7611	11.081	12.5222	13.4477	14.6255			10.7144	13.3559	18.0529	11.7578	13.7599	19.5006	14.6643			20.0241	12.299	11.0759	12.3239	12.7384	15.8062		17.6922	16.3383		16.965		15.9864		15.1629	14.3228	10.7109	13.4846	14.4905		17.1481	14.5454	9.34087		16.1954	12.797		18.3865
287	NOT TREATED	14.9132	12.345	17.0214	18.9757	12.5431		14.001	13.6718	13.1122	14.2717	10.6529	12.0288	16.8257	11.4614	12.3496	21.0386	13.4648		11.0977	17.3663	12.3264	10.3302	11.8049	12.2266		11.211		15.8578		13.5833		15.1787		12.6158	15.2811	18.8749		13.5736	12.5773	16.2076			8.18367	16.371	12.0264		20.2598
288	CONTROL	16.5273	14.1581	16.7912	19.6109	11.6318	12.0284	13.4636			14.6976	9.88967	13.5549	18.1315		13.1329	20.9258	12.6913		9.52312	19.0649	14.1079	12.608		13.8292		12.9253	17.1029	17.0296	15.5557	15.8178	11.2459	15.1847	15.1831	16.2246	16.5969	19.4804	13.4229	11.8549		10.5351	14.0479	9.14423	8.90656	17.4634	13.5364		18.3011
290	NOT TREATED	16.9013	13.6748	18.2444	19.5312	6.58243	12.903	15.1097	13.6677	11.805		13.2883	13.0516		12.9172	13.4785	20.3867	13.9842			19.3835	16.586		13.1741	13.479		10.2539	17.5662	17.5931		14.9195		16.3672		12.0242	14.9796	14.3527	13.325	14.0191	10.7339	10.3062	14.7859		8.76347	17.2619	13.7566		19.9778	11.2245
293	NOT TREATED	15.1852	13.2479	18.2171	19.7865	10.7412	13.2423		14.4689	14.3462	15.0449	14.3073	13.1565	17.8661	12.5987	12.5098	21.7819	14.1404	8.51672		18.3493	12.102				15.4982	10.4844	18.1546	14.1753		13.9008	10.9168		16.0994	17.0632	16.2852	19.9346	13.9446		11.5605		14.9319				10.8102	17.3071	19.0228	10.9539
295	NOT TREATED	14.8361	11.827	17.9685	20.0912	10.0362	12.5396		13.7717	15.6122		11.5416	12.7854			12.3772	21.6268	11.9397	7.05504		18.5819	12.7884	11.9379			15.4475	11.6621	17.3568			13.8052		16.1173	15.6219	14.4338	15.5865	17.4638	13.408	13.209	10.9101	16.0486	14.3657	8.05304	8.65412				20.9672
299	CONTROL	16.5581	12.3761	17.052	18.7309	11.6228		14.3891	13.8746	11.7937	12.0015	8.90428	11.6389			13.0951	20.4266	13.6591			18.4918	12.0951			13.8392		12.8735	12.6551	17.2916	15.521	15.1444				14.3139	15.0172	16.6637	10.7051	14.2072		10.2035	10.9289		15.3085	17.5365	13.144		19.1913
301	CONTROL	17.4009	13.0268	18.4041	20.2827	10.9667	12.3694	14.191	13.7447	11.3024	14.2846		13.8711	17.9979	12.0318	13.1993	21.3294	13.2918	7.47461	18.106	19.9625	14.0957		12.6062	10.4889	19.7314		17.831	16.5521	16.4543	14.8742	9.88722			17.9742	17.2856	19.2077	10.3824		10.6737	10.4479	13.6499	10.3357		15.9343		15.7634	20.1077
303	CONTROL	16.9281	14.7199	17.363	20.3886		12.3602		13.6438			9.96426	12.9298		13.1148	13.2665	20.5367	11.8763			20.3112	15.2102			10.4083			17.5256		15.5078	15.6966	7.98389	15.7439		15.149	16.8358	15.8402	13.5018		12.0928	10.2556	14.5328		9.02669		11.5991		19.6028
304	NOT TREATED	16.8976	13.3905	17.247	19.7551	12.236	7.10012	15.5378	14.14	14.0331		13.7175	13.721	17.7993		13.3097	20.1587	14.1221	7.11986		18.9126	17.129	11.3618	14.1201	13.6307			18.0921	18.355		15.2791				15.7169	16.347	12.3219	13.489	14.0636	8.2926	10.4033	15.1532			17.9416	13.7758	14.9245	19.7955
305	NOT TREATED	15.8984	14.2576	17.5314	19.5296	11.5001	13.0664	15.3637	14.0581	14.8531			12.8167	18.1388	13.1259	12.8147	20.3878	12.8626	6.1398		20.0194	16.9146	7.96302	13.7396	13.651	16.9174	9.673	18.089	17.7929	14.7779	14.9051		15.8354	16.7904	15.8817	16.1268	13.7076	13.4663	13.8708	8.17426	10.7081	14.8941	7.46739	8.89171	17.5664	13.7668	11.8824	17.4236	8.95589
313	TREATED	16.2589	13.9317	17.8482	19.8341		12.6213		13.8947			10.766	13.0517		11.5598	13.5951	20.1575	6.0666	6.85435	9.5112	18.3483	12.4223	12.2076				14.0813	17.6825		14.8046	14.8242	7.17728			17.7825	15.6003	16.7191	8.94695	13.6689	8.23332	10.2598	14.5397					16.3035	20.456	11.407
314	NOT TREATED	16.5794	14.1226	17.5938	19.8908	9.74127	13.2054	15.374	13.7244	11.9417		10.8148	13.7539		13.4407	13.2387	21.3593	13.724		16.6734	19.1023	14.5351		14.0852	14.1804		11.2015	18.2025	17.8803	15.9153	15.1379	8.64697	15.9214	17.0315		17.143	17.3406	13.6341			10.7037	14.8699	8.90763		17.7193	13.9586	15.5426	18.9481
321	NOT TREATED	14.8276	13.5248	17.4106	19.8496		12.2389	14.6566	13.5014	11.9361		12.9852	13.1382	17.3061	12.4304	13.195	20.8097	12.6265			18.7545	13.3863	12.3397	13.0849	13.5736			17.1666	17.4353		14.6557		15.8578	16.1472	14.1177	17.0249	12.8026	13.5202	13.934		15.8588				17.4559		15.1397	19.1141
322	NOT TREATED	14.7584	15.2802	17.2129	20.3118	9.73944	12.6718	13.1507	13.2884	14.0278	13.0889	10.307	14.0749		12.5011	14.1316	21.7414	14.0557	7.12866	9.21574	18.448	16.4365	13.1437	12.2567	12.8071		11.6116	17.199	16.6242		14.7684		15.7387	16.1576	17.8626	16.7514	17.6675	13.2886		12.2015	15.9216	14.1749	8.06307	8.54094	16.8029	12.9328	16.5769	19.9743	9.34048
324	TREATED	15.2448	14.4204	17.5335	20.2667		10.2162	13.4677	13.2499		14.4623		13.4908		12.3723	13.389	21.3893	14.0222	7.35859	10.237	17.8842	12.0355	10.2928	10.7756			11.2731	17.6215	14.8067		14.8588	9.28289			18.7412	16.2463	19.5059	13.2873		11.4345	10.2736	14.6644		8.32642	14.8921		17.7392	21.4088
325	NOT TREATED	16.9448	13.9671	16.8234	19.0206		12.6639	14.2675	14.3662	11.6653		12.9931	12.5147	16.5206	12.4703	12.8762	19.3759	14.3182			19.9097	13.2032	11.8865	13.7059	14.2839		11.7137	17.6588	17.8825	14.8577	15.4422				14.8445	15.3148	12.0061	13.2586	14.5683		10.5815	14.8175		8.87831	18.1136	13.288		17.3006
327	TREATED	14.8114	14.2902	17.6993	19.6094	11.3168	12.272		14.4073	15.9908		11.5651	12.8723	17.8061		13.6606	20.5616	14.3647	8.20791		18.1508	16.3124	13.0559				11.6389	17.7677			14.5137		15.9962		17.2984	15.7363	13.9122	13.7646	13.8003		8.99857	14.0506					16.4638	16.8898	11.2857
328	TREATED	14.7057	14.2495	18.4882	19.8334	8.57166			13.4462		14.6549	10.8026	13.6731		13.1913	13.2212	21.726		7.42361	10.5337	18.4891	15.5331					8.49752	17.2563			16.2006				17.9644	16.5162	19.7526	13.0962		10.8631		14.3861	7.35271		16.5308	12.0217	16.7347	20.3258
329	TREATED	15.3401	15.09	17.1342	20.0464	8.99014	7.25243	14.856	12.9588	13.9675	14.0708	10.4629	13.0493	17.3506	12.6879	13.5891	21.7413	10.445		9.61951	17.6418	15.2566	12.7119	12.6843	12.106	15.2046	13.8619	17.5837	16.5529	14.3683	15.6225	10.6279	15.1858	16.3092	16.7019	16.6793	19.0494	13.412		13.5442	15.7823	14.4967		8.54341	16.4586	13.0413	15.5916	21.4352	9.42406
331	TREATED	15.6543	14.3526	18.8296	19.6981					11.3976	12.9312	10.5621	13.9537			13.0183	21.399	13.9148	8.0165	9.53288	18.434	12.1179	12.0141	11.9457	12.8072		11.6656	15.2929	16.117		15.3134	8.82333	17.102		17.7863	16.7851	17.6657	11.8312	12.7787		17.0058			8.56005	16.4165		15.691	19.0321	16.2667
332	TREATED	16.5366	13.934	18.9591	20.6181	8.28559	11.2328	13.9715	13.5062		14.5199	9.95447	14.5299			15.093	22.0098	13.8689	7.77587		18.8343	12.2141	12.8042	11.9158	12.2421	14.0426		17.1545	16.2563		15.0814	11.4157	17.2836	15.4074	17.5567	17.1249	19.5175	12.9533	13.6793	10.796	16.0566	14.2063		8.44255	16.3882	12.7955	15.6915	20.2059	11.3381
336	TREATED	14.9993	15.5439	17.8127	20.7717	7.24237			13.9256		13.2255	9.70053	14.562	17.9082		13.9169	21.8907	9.3582			19.0015		12.8642	12.0955	10.926		11.715	17.2804	16.1978		15.5683	9.48655		15.2489	16.9625	16.8058	17.8426	13.2066		10.8009	10.434	13.9686	8.07211			12.6301	16.1168	20.7626	11.9967
337	TREATED	14.8408	14.535	18.1431	20.6916			13.4201			12.6499		12.4446			13.3943	21.64		5.19358	11.9382	19.3215		12.088		10.4992			11.969			15.4136	9.33383	16.6434		16.5492	16.597	16.7576		10.5442	13.1607			8.52032		12.2919			18.4743	10.8978
340	NOT TREATED	16.3018	13.2306	17.0452	19.1989		11.0634	14.4393	12.3796	11.2953		9.60839	13.5255	15.5796	11.6847	13.4963	20.2903	11.7311			19.4439	15.4984	11.9092	12.6043	12.9378	15.8165		14.6321	17.004	13.9854	14.234		15.2366		14.6044	16.1974	11.7316	12.1485	12.4871	10.8672	9.95443	12.8721	8.58947		16.9615	13.4		18.2044	10.9758
343	NOT TREATED	16.8925	14.066	17.8596	19.5751	9.6842	7.36285	15.3779	14.0166	12.0737		12.3921	12.9379	18.0579	12.6723	13.2378	20.6924		5.90763		19.3014	16.756	12.9815	13.609	13.6388	15.1202	11.8765	18.0977	18.0276	15.8642	14.7275		16.0909	16.4528	15.7965	14.9314	11.6181	13.7978	13.5521	10.9824	17.046	14.885	7.76198	8.97962	18.0906	12.8919		19.628	9.7975
345	TREATED	14.9699	14.2699	17.8611	19.2258		10.3503		14.3437		9.22232	11.5881	13.1384	17.7774	12.5229	13.1174	19.8648	13.719	7.39531		18.9704	16.2228	12.9358				12.9962	18.3359	14.0544	15.5601	16.2773			16.3112	12.8575	15.6109	14.0719	9.11542	14.0432	8.34415		15.0758					15.1061	19.0465	15.4679
347	TREATED	16.7527	15.0899	17.8817	20.0519		7.08595	13.7519		14.6359		10.2033	13.5736			14.1833	20.0842	14.3261			20.2145	15.5288	12.2387	12.7099	13.0022		9.61229	17.5823	16.8481		16.4768		16.0874		16.4933	15.6574	12.1344	13.4764	14.2135	12.5238	10.5359	14.1871	8.18409		17.0622	12.8854	15.3518	18.8384
349	TREATED	14.4562	14.5088	17.5848	20.1041		12.4289	14.5634	13.845	11.6908		10.1257	12.388			12.6192	21.1503	13.6065	4.61769		19.465	16.5602	12.2879	13.0349	13.9224		14.0479	17.5579	17.3982		15.0379	7.74009	16.0558	16.5057	15.8739	16.6698	14.7659	13.4905	13.2026	11.7216	10.5892	14.4429			17.4981	13.2461	13.8943	20.9302	11.8682
353	TREATED	15.7091	15.0395	18.5803	20.4758		12.1653	14.3142		11.5578	12.6422	10.7501	14.0163		11.873	14.0415	21.3893	12.7404			19.6169	11.4607		13.1755	12.9939			17.7842	17.8172	15.0491	14.9521		16.5997			16.5347	17.3326	12.8371		14.9514	10.4478	14.5315		8.97586	17.8633	13.5157		19.7747
355	TREATED	14.9032	15.4705	18.3058	20.7399	10.5668	12.1854		14.3778			10.8234	13.5296	17.9591	11.7189	13.2238	21.9583	5.92663	6.63899		18.8628		9.78527	12.3285	10.8342	15.3024	11.1241	17.4769	16.1679		15.3433	11.0223	16.5013	15.5055	15.887	17.1045		13.4159		14.272	10.4632	14.4572			16.1096	12.7668	15.3703	20.598
357	NOT TREATED	16.4482	14.1292	17.2651	18.9348	9.16577	13.607	13.5677	14.5384	14.6831	14.5105	12.1577	13.3867	18.4912	13.1548	12.3978	21.1556	15.1391	7.10639		19.3901	16.7364				16.0239		18.5299			14.572	10.5331	15.6156		16.0531	15.9202	19.7278	14.2451			16.6796	15.3171	9.68745	9.1091			12.2268	19.6775	9.96968
358	TREATED	16.3416	13.1171	17.4031	19.1686	7.49065	11.7765		14.5061			10.6971	12.7173	18.2607	12.9643	12.9847	18.9525	10.4986	5.65888		18.9916	16.153	11.8966	11.7656		14.9338	12.8032	18.1347	16.2436		15.1677			16.4857	15.5585	14.7871	13.408		14.4653		10.5922		8.39801		16.6771			20.112
359	NOT TREATED	16.3904	13.7963	16.8869	19.9237	12.1869	13.4694	13.1071	14.4112	11.5063		12.8972	12.3912		12.1737	12.774	20.3215				20.1148	16.354		12.8308	14.0214		11.8667	17.7957	17.281	15.2717	15.125		15.2697	15.777	15.2487	15.3481	12.8186	13.8537		8.34747	16.7634	14.56	10.7654	9.04336	17.2395	13.0988		20.0117
361	NOT TREATED	16.0841	15.8004	16.9357	19.9669	10.1697	12.5399	12.6301	14.4487	11.2999		10.7708	13.0543		12.293	14.0043	21.4225	14.8543	7.03493		18.7978	16.3096	12.7123		10.7375		14.4506	17.95	16.2914	16.1668	15.0712		15.1002	15.8914	18.6755	15.4973	14.7042	7.88548	13.9243	12.652	16.9754	14.71		8.94147	16.4818	12.4013	16.4825	17.1062
363	NOT TREATED	16.1457	13.9488	16.8385	18.7941	10.9963	13.431	15.5274	14.1464	11.6529		10.9851	12.3077	18.1075	13.2791	12.6296	19.0865	10.7394			19.9454	16.6334		13.686	13.2093	15.099		18.0006	17.668		14.9437		15.0682	16.4935		15.1279	11.4632	13.8691	14.1886		10.5407	14.7511			17.3847	13.5166		17.1542
369	TREATED	15.0804	14.756	18.5516	19.8768	10.2721		13.5224	13.3285	11.1677	14.103	10.7255	13.2675			13.5837	20.9547	10.4874	6.91942	10.0747	18.0891	15.6511	12.7166	12.257	12.7815		13.3442	16.5195	16.3519		15.4304		16.8356	15.6462	15.6567	17.2349	18.7606	12.7647	13.8339	11.8978	10.1217	13.7776		8.58807	16.4358	12.6419	15.6983	19.5154	11.6257
370	TREATED	15.3923	15.0603	18.4816	20.301	9.82889	10.6463		13.7548	11.1442	14.9813		14.4253	17.328		13.9597	21.1813	13.89	7.46108		18.6216	11.763	12.6756	12.897	13.3067		11.7166	17.0053	16.974		15.0456	11.0466	16.6223		17.6883	17.3155	19.8768	12.0333	13.6581		10.3229	13.7735	7.13239		17.1025	13.0682	16.1409	20.108	16.9383
375	TREATED	15.8966	15.4401	18.1289	20.8238	10.7185	11.7547	13.0344				10.1208	13.7298		11.7686	14.0534	22.0654	14.8226	5.71074	9.67814	19.4711		12.6786		10.7935		11.8572	16.9529	15.5599		14.021		16.5502	15.635	17.3899	16.8429	12.3244	12.8885	13.7587	12.0761	10.6093	13.9335		8.8604	15.5204	12.3577	15.6063	20.2583	17.0497
376	TREATED	12.7936	15.9915	18.6926	20.4634		11.703	13.4751	12.8938	10.5988	13.1784	10.2778	13.6427		11.907	13.9269	21.7676	10.3488		11.7918	19.0476	11.9404	10.1024	11.9044			9.87183	16.8872	16.0378		15.9824		16.8504		14.7151	16.5343	19.1384	12.6579		12.9378	10.0748	13.8635		8.4156	15.5937	12.7143	15.0942	19.5691	11.0513
377	TREATED	14.9501	14.4779	18.5672	19.6247	11.9103	11.346		12.1841	11.438	13.5526	12.0091	13.8152	17.5531	12.3273	13.7258	20.9125	11.4377	7.56889	10.2754	18.153	16.1424	11.8034	12.2117			10.784	15.935	16.4811	15.3205	15.6826				17.8612	16.2414	18.2021	12.3824		11.9291	10.1552	13.1982		8.46562	16.5768	11.8452	15.8654	20.698
380	TREATED	16.0252	14.4863	17.837	19.7128	10.9518		14.1769	13.6213	11.3628		10.0062	13.3354	17.451		14.0591	21.1954	14.1868	8.23653		17.7392	14.864	12.7114	11.9047	13.4532		11.7789	16.7422	16.5424		15.2494	7.32764	16.0897		18.4482	16.4157	14.8475	13.3339	13.6975	9.82213	10.3715	13.695			16.7409		16.4681	20.5193
382	TREATED	14.2658	14.4932	18.1922	19.9519		12.5688	14.2814	13.4659	11.4421	9.33464	13.1787	13.4762	17.3037		13.7632	20.7364	12.0819	7.40371		18.2702	16.1666	12.2844	12.7412	12.5049		9.25749	17.1195	16.8403	15.1551	15.1587		16.4964	16.1904	16.0385	16.2325	14.9772		13.23	13.2564	10.304	11.3703			16.8406	13.1626		19.6243
383	TREATED	15.6599	15.3749	18.3707	20.2777	10.9542	12.0978	13.4743	13.9366		14.2306		13.6167	17.5892	10.9043	13.9573	21.498	12.2769	8.51094		18.1812	11.5297	13.0906	10.7964	11.5895		10.6461	16.5165	14.9598		15.3257	11.2403	16.6788		18.9848	16.2677	19.0842	12.7634	13.7901	12.3265	10.1918	13.5113		8.52697			17.5389	19.5755
384	TREATED	16.2756	17.1626	16.4426	19.891	9.58777	12.928	12.8734	14.6498			10.3496	13.4771		11.0068	14.7503	20.8825	11.147			19.125	11.7641	13.081		10.8511		14.3776	17.6097	15.62	15.8494	15.8295		14.8508	15.1096	15.8111	15.0161		13.2022	14.6515	14.4417	10.7486	14.5117	7.84142		15.8467	12.3176		17.9774
386	TREATED	15.6683	16.2221	18.0846	20.873		12.9203		13.7345		16.2927	8.58219	14.1021			13.9243	22.9677			10.2265	19.2187		11.0384		10.7678		11.789	17.717	13.9739		16.002	12.6934	16.4767		16.7197	17.8684	21.514	13.5292	13.25	12.8871	10.6626	14.1933					15.1844	20.3737	8.4175
390	TREATED	15.4538	14.6176	18.6834	21.3551				10.5977			8.27802	13.9318			13.3952	21.5949		8.02647		18.7617		11.9007			14.9931		13.7494	13.446		15.4752				18.4622	16.3551	18.152	10.1527		11.3072			8.38679		14.3581		15.9899	19.3846	11.6547
391	TREATED	16.0749	15.2957	17.8685	20.2729		6.79424	14.1417	12.9761	11.9549	12.9837		13.4663	17.4478	12.3224	14.7749	21.3846	13.9283			18.3513	12.3843	12.3791	12.8854	10.8364		13.8722	16.8956	16.9765		14.8824	10.2265	16.2789		17.701	15.8181	17.3624	12.7099	12.6609	14.2974	10.2693	14.1644			17.3326		15.835	19.5777
393	TREATED	15.1663	15.1706	18.2077	20.4872		12.9235	14.6351	13.3601	11.5452		10.0694	13.9116			14.8887	21.8038		6.53639		18.4755	13.3912	12.848	13.1472	13.412	14.9589	14.2395	17.7761	17.124	15.2916	15.7505	8.22074	16.5031		17.2909	16.4558	15.8839	13.6995		10.8913	10.5186	14.1708		8.65177	17.1576	13.341	16.103	20.2366
394	NOT TREATED	15.8896	13.4332	17.8066	20.7881	10.6657	11.3821	13.7739					13.3486	16.9979	11.3201	13.1659	22.1307	9.78531			19.2333		9.83813	10.4994	10.3495		8.63984	16.4642		15.0355	14.4147	10.3375			18.0113	16.6651	19.0579	12.4922		13.0239	10.152	13.5786	9.99426				16.5192	20.8685
401	TREATED	16.2581	14.7003	18.0621	20.0546	12.5855	6.62122	13.3297				13.2904	13.1542		12.222	13.2126	21.3343	12.8022			20.4078	12.8467	10.8791		13.4694		11.8451	17.3125	17.4563	15.1583	15.5076	8.16981				16.4573	16.6343	13.1221			16.9596	14.2159	10.1028		17.4666	9.68172		20.6809
407	TREATED	15.3419	14.2515	18.604	20.0032		12.7054		14.1247	9.68695	15.4271		13.2616	17.7478	11.1864	13.1704	21.6891	12.774	7.58906	9.08887	19.1376		11.6177			15.3378	10.1562	17.4806	14.3558		15.4564	11.8135			17.9301	17.061	20.4071	13.2662		12.6176	10.4031	14.5103	8.16939				16.6038	20.8835
408	TREATED	16.3244	13.7567	17.3347	19.3524	8.1825	12.7812		13.9891	16.5144			12.9869		12.9793	12.9209	20.2323				19.3938	16.6934		12.5988	10.2953		9.93633	17.9339		15.0699	14.86		15.6523		16.0964	14.9276	12.9469	13.9627		8.14378	10.329	9.66793			16.3086		15.0843	17.8818
412	TREATED	15.7053	13.4513	18.048	19.9386			14.2881	14.0853	11.464		10.4473	13.1676			13.5058	21.1974	11.7087	6.98292	10.26	18.2655	14.5335	12.3201	12.5093	13.1653		9.50825	16.4796	16.7119		15.4275		16.3215		15.0467	16.3297	15.8007	12.7408	14.2236	11.0629	15.9917	13.2299		8.56183	16.6571	13.0276		19.9041
413	NOT TREATED	17.7134	13.694	17.305	19.1746	10.9719	13.3934	14.6147	14.5343	14.6586		11.2163	12.8275	18.1569	12.5238	13.1988	19.5851	9.74156			19.946	14.8491		13.1641	13.2084			18.1191	17.2105	16.2489	15.6201		15.5216		14.3231	15.349	9.82823	14.057	14.7265	9.09723	10.5877	15.0805	10.1736		16.795	13.6749		17.5724	12.6623
416	NOT TREATED	14.4491	13.2553	18.8858	20.4745		12.0731	14.1876	13.6566	11.3717		9.82364	13.5746	17.9619	12.4326	13.5345	21.6108	14.3247			18.6929	12.882		12.557	12.5068	15.3437	11.5103	17.0731	16.7407		14.5711	9.63705		16.0654	17.7179	16.8613	17.6639	13.0672		11.1231	10.631	13.9531	8.28026	8.81152	16.6187	12.6659	16.0215	20.7741	11.7283
426	TREATED	15.8844	13.5059	18.5628	20.6588		7.43355	14.6144	14.2355	11.5681			14.1615	17.9814	11.9704	14.2148	21.2446	14.7613	6.95868	9.19896	19.3778	16.1403	11.3985	12.2834	11.1131	15.157	13.3931	17.4262	16.938		15.7923	7.20241	16.9445	15.7455	17.5583	16.7371	13.9867	13.763		13.019	10.7116	14.5099	11.438		16.9104	12.3818	15.4754	18.874	11.087
428	NOT TREATED	17.2403	14.5999	18.6768	20.2423			13.8107		14.0778		13.1521	14.0503	18.1	11.6594	14.5893	21.2084	14.4714			20.0074	15.4912	12.2154	12.5218	12.5151	14.3513	11.6419	17.6095	17.0217		15.3381			15.7222	17.1254	16.9906	13.8318	13.3799		11.3403	16.5326	14.5223			17.2179	12.7792	15.6039	20.5201
429	NOT TREATED	17.1539	12.7009	18.0723	18.9816	16.0094	12.669	14.0253	14.3464	14.4662		15.7968	12.6506	18.13		13.5763	20.2843	14.382			18.9151	15.3381	12.325	12.8142	13.0458		11.8456	17.3187	16.5461	15.6744	13.5612				14.8285	15.6988		13.3961	14.491		16.8452	14.4626	8.72936	15.9617	16.602	12.3184		18.1897
431	TREATED	15.253	11.7182	16.369	19.9012				10.5	10.5688			12.7295	14.649	11.2527	12.8237	19.899	12.4339		9.98643	17.6731	14.4993	12.1778		11.6804		9.38556	14.6706	15.3497		14.3795		14.3327		12.0692	15.4941	9.86975	10.1038			9.13656	12.1055			15.368	10.9214		19.4985	10.5315
432	NOT TREATED	17.0467	14.0673	16.6936	19.5597		13.5024	14.8754	13.9344	11.2043			12.2945	18.0278	12.8895	12.7967	20.7124	14.9158			19.5496	16.2459		13.27	12.511		9.47526	17.9492	16.8802	16.0221	15.0451		14.8858		14.1953	16.2574	13.8897	13.6959	13.8629		16.7988	14.6002		9.00279	16.9193	12.1524	12.8649	18.4297
440	TREATED	16.2291	14.6077	18.0622	20.9353	7.10796		13.8293		11.31		10.3314	13.3664			13.5408	21.1543	5.42323	7.31977	10.5799	19.6729		12.6463	12.2042			7.89676	16.8946	16.4459		15.5269		16.2471		16.1659	16.2896	14.4933	13.2288	13.9165	8.00073	10.0641	14.1465	7.56357		16.3582	13.0348	14.8662	20.3444	11.4118
[truncated: 701 more columns]

## Sheet: S4_Metabolomics Log2 Matrix
TABLE S4:
Feature by participant data set for metabolomics
	Status	Cortisol	Tyr	C3	alpha-AAA	Arg	Val	C0	Phe	Met	GLCAS	Lys	Cer(d18:1/22:0)	SM C18:0	Leu	CE(15:0)	TG(20:4_32:0)	Orn	Cer(d18:1/24:0)	SDMA	Cer(d18:2/24:0)	AconAcid	Cer(d18:1/23:0)	Cer(d16:1/24:0)	AABA	Asn	Cer(d18:2/23:0)	Ile	Cer(d16:1/22:0)	TG(18:0_32:0)	Cer(d16:1/23:0)	SM (OH) C14:1	Cer(d18:2/22:0)	Cer(d16:1/20:0)	AA	TG(20:4_30:0)	SM (OH) C16:1	TG(20:1_32:0)	SM (OH) C22:1	TG(22:6_34:3)	SM C18:1	TG(16:0_32:0)	TG(16:0_34:0)	TG(20:4_36:4)	Putrescine	Trp	SM C26:0	FA(18:2)	TG(22:4_32:0)
221	NOT TREATED	-2.80591	5.53916	-0.0409718	-0.0350469	7.06609	7.36632	5.44956	6.03342	4.78136	-0.92139	7.62205	-0.347399	4.06178	6.58796	1.5656	0.275007	6.50303	0.831877	-1.12973	-2.699	-0.103147	-1.01742	-3.92139	3.56071	5.77347	-5.2109	5.99774	-2.75633	1.38957	-4.53952	1.39506	-3.1078	-3.96578	1.77821	-1.32916	0.799087	-2.29336	2.28096	0.111031	2.11103	3.81762	3.72247	0.411426	-3.03505	5.34341	-4.03505	4.78136	-2.72738
223	NOT TREATED	-1.75633	5.87036	-0.516636	1.57531	7.04439	8.13955	4.97269	6.27984	5.04002	-3.15843	7.87652	-0.486004	4.0268	7.98299	1.28688	0.695994	6.46761	0.545968	-1.12658	-2.05289	-1.14561	-0.940645	-4.13289	4.66676	5.52982	-4.23786	7.06609	-2.86775	1.58015	-4.35107	1.23266	-2.49818	-4.15843	1.66903	-1.2969	0.815575	-2.79586	2.08066	-1.46196	2.80735	3.39232	3.44626	0.298658	-2.59946	5.30743	-4.29336	4.88753	-2.55639
227	TREATED	-2.86775	5.01792	-1.38836	-1.51457	6.43962	6.82018	5.87774	6.45286	4.83289	-7.96578	7.10852	-0.78339	3.51096	6.35403	0.704872	-1.04097	6.20945	-0.0203404	0.111031	-2.699	0.765535	-1.68038	-4.44222	3.70044	5.37156	-4.71786	6.21723	-2.82623	0.411426	-4.79586	1.16993	-2.64386	-3.8997	1.93734	-3.94342	0.650765	-3.52284	1.13093	0.604071	2.63923	2.16993	2.7845	-1.28983	-2.39593	3.70044	-4.23786	4.54844	-3.64386
228	CONTROL	-2.32916	5.09592	-3.18442	-0.407364	6.80735	7.8392	3.49825	5.84298	4.43962	-1.83136	6.89482	-0.675765	4.72247	7.59991	1.14405	-0.0649175	6.29829	0.344828	-1.17788	-1.91594	-0.891643	-0.888969	-4.38082	5.24793	5.05745	-3.87832	6.87036	-3.30757	-0.192645	-4.2109	1.926	-2.33643	-3.75633	2.488	-4.96578	1.33342	-3.73697	2.51096	-1.12343	3.82782	1.19535	2.08066	0.250962	-2.81604	4.21723	-4.18442	5.61176	-2.699
231	CONTROL	-1.9885	5.75489	-1.73697	-0.403542	6.70044	7.97154	4.75489	6.59544	4.49825	-0.597278	7.09803	-0.172994	3.80735	7.84549	1.69153	0.226509	6.08321	1.0072	-0.637109	-1.32554	-0.281036	-0.21927	-3.03505	3.2555	5.09592	-3.25154	6.70044	-2.53116	0.748461	-3.60823	1.5008	-2.08314	-3.85726	1.40599	-2.87832	0.704872	-2.85726	2.20477	-1.662	2.76129	2.98732	3.15866	0.0426443	-2.72738	5.36807	-4.32193	4.80219	-2.80591
233	NOT TREATED	-1.39593	6.46271	-0.988504	-1.69432	6.04439	6.65821	5.40599	7.31288	4.8125	-1.52284	6.56224	-1.83136	2.80116	5.26303	0.176323	-1.14242	6.65821	-0.85726	0.344828	-3.07097	0.555816	-1.70369	-4.68038	3.79701	5.70044	-4.87832	5.2891	-3.38082	-0.957356	-4.71786	1.55582	-3.50635	-4.53952	2.35896	-3.8997	0.526069	-4.18442	1.43829	-2.17788	1.83996	1.5656	1.54597	-0.878321	-1.71312	5.3505	-4.79586	5.35755	-4.75633
234	NOT TREATED	-2.08927	5.71425	-0.844251	-0.236164	7.08746	7.08746	5.29278	5.80993	4.53605	-1.07097	7.49985	-0.785875	4.00899	6.53138	1.23879	0.695994	6.80735	0.286881	1.23266	-1.70369	1.56071	-0.9771	-3.662	3.49825	5.53605	-3.85726	5.66107	-2.32916	1.72683	-4.23786	1.73118	-2.37333	-3.4112	1.0072	-0.875672	0.823749	-1.76121	1.88362	-0.356606	3.2555	3.82782	3.82782	0.0840643	-1.78588	4.55459	-4.15843	3.29131	-1.80591
238	CONTROL	-2.24469	5.88996	-1.25154	-0.32916	6.5157	7.47573	5.1334	6.47411	4.74953	-0.632629	7.36632	-0.237864	4.15381	6.21335	1.75275	0.871844	6.2075	1.02148	-1.42663	-1.30401	1.1375	-0.215915	-2	3.26454	5.2854	-3.47393	5.75489	-1.12029	1.16993	-2.68966	2.07724	-2.1976	-3.12029	2.49825	-0.610433	1.0072	-3.01159	2.95606	-2.34373	2.90111	3.71149	3.30305	0.0426443	-2.55639	5.55459	-3.81604	5.20555	-2.36587
239	NOT TREATED	-1.39214	5.93782	-1.04394	0.765535	6.12928	7.62205	5.22497	6.41616	4.29278	-4.68038	6.82018	-0.648372	4.10434	6.36282	1.25096	0.678072	6.20359	0.400538	-0.813499	-1.95456	0.0565835	-0.808437	-3.38082	4	4.79181	-3.94342	5.92125	-2.21759	1.58015	-3.73697	1.7137	-2.41889	-3.71786	1.46467	-1.47794	1.03562	-2.35845	2.49825	-2.01159	3.23879	3.75489	3.6893	-0.202572	-3.73697	5.72792	-3.55639	4.46597	-2.01159
243	CONTROL	-2.14561	5.91648	-0.935117	-0.514573	6.98868	7.56986	5.2891	5.92362	4.51096	-0.275786	7.37504	-0.687335	3.11437	6.97728	1.52607	-0.756331	6.83289	0.604071	-0.891643	-1.73697	-0.311148	-0.83908	-3.53952	3.03034	5.19771	-4.1078	6.41954	-2.54793	-0.72261	-4.13289	1.38957	-2.58208	-4.68038	2.25701	-2.9105	0.555816	-4.44222	1.91073	-1.52284	2.04963	1.79077	1.82782	-0.965784	-1.96016	5.85549	-4.03505	5.21723	-3.26534
246	CONTROL	-1.75147	4.97269	-1.70369	-2.15843	5.75221	6.78136	4.57289	6.05961	3.82782	-2.71786	6.42291	-2.05289	3.60881	5.07039	0.238787	-1.68501	5.65821	-0.698998	-0.518701	-2.95456	1.25701	-1.74662	-4.15843	3.14078	4.54226	-4.8365	4.05311	-3.27928	-1.09851	-4.35107	1.72683	-3.50635	-3.96578	1.76553	-4.15843	0.992768	-3.662	2.1375	-2.79586	2.85798	0.970854	1.19535	-1.31833	-2.63487	4.7866	-4.15843	5.35403	-4.44222
247	NOT TREATED	-1.24811	5.68089	-2.75633	-2	6.05311	7.12928	4.33628	5.88753	4.2854	-4.60823	7.20945	0.895303	4.83794	6.61176	2.57531	1.5008	6.67243	1.852	-1.84684	-0.0513992	-1.09542	0.163499	-2.41889	4.09592	5.32912	-2.52284	6.06824	-1.52284	1.7866	-3.44222	1.98914	-0.537424	-3.09542	3.02857	-0.415037	1.50589	-1.93236	2.16027	0.505891	4.36457	3.81762	4.16189	0.823749	-2.16488	5.22882	-3.60823	6.10434	-1.46594
248	CONTROL	-4.03505	4.91169	-2.59946	-3.73697	5.60881	6.71425	4.59694	6.33985	3.97269	-2.71786	5.74416	-1.26882	3.56071	6.04658	0.887525	-1.99424	5.10434	0.0143553	-1.64837	-2.191	-0.545824	-1.00578	-3.1976	2.42223	4.27053	-4.1078	4.88753	-2.35107	-0.888969	-3.87832	2.02503	-3.07097	-3.699	1.22651	-4.01159	1.01436	-4.47393	2.41954	-3.22432	2.46205	1.43829	1.31615	-1.75633	-3.04692	4.79181	-3.8997	5.15785	-5.57347
249	NOT TREATED	-3.36587	4.90689	-1.37333	-0.997117	6.9542	7.2384	5.2854	5.60585	5.07039	-2.55639	7.50779	-1.1488	3.37851	6.83289	0.565597	-1.42663	6.71425	-0.013043	-1.02915	-2.30757	-4.71786	-1.60384	-3.92139	3.17792	5.30378	-4.60823	5.6893	-2.64386	-1.04394	-4.64386	1.08406	-2.59946	-4.26534	1.7866	-2.94342	0.422233	-4.57347	1.72683	-1.30045	2.16993	-1.23107	0.659925	0.111031	-3.02327	4.94017	-3.9885	4.19377	-4.75633
250	CONTROL	-0.643856	5.91648	-1.75147	-0.865122	7.45943	7.06609	5.32553	6.60288	4.7866	-4.53952	7.08746	0.367371	4.20163	6.0268	1.0635	0.594549	5.86295	0.189034	-0.937878	-2.26534	-1.09851	-0.571322	-4.47393	4	5.36807	-3.75633	5.51412	-2.64386	0.594549	-4.47393	1.94111	-1.73697	-3.08314	2.35614	-3.12029	1.16993	-3.33643	1.94486	-0.541618	3.11103	2.29572	2.96717	-0.0174171	-2.45008	4.59694	-4.38082	5.19771	-1.83136
251	TREATED	-2.57347	6.3345	-1.13924	0.516015	7	7.27612	5.07895	6.65821	4.89239	-3.18442	7.40939	-0.72261	4.26303	7.18982	1.08406	-0.744197	6.47897	0.201634	-0.526992	-2.38082	0.941106	-0.91866	-4.47393	4.55459	5.69488	-4.38082	6.21917	-3.29336	-0.76366	-4.53952	1.83996	-3	-4.29336	2.89142	-4.23786	1.02148	-4.23786	2.38128	-0.606035	3.15381	1.09085	1.58976	-0.442222	-2.08314	5.16993	-4.13289	5.6893	-3.8365
252	NOT TREATED	-1.9105	6.85798	-1.55216	-1.41504	5.53916	7.18982	5.12102	6.51254	4.64386	0.765535	6.64386	-1.20091	3.37851	5.86295	0.111031	-2.08927	6.70044	-0.706041	-0.120294	-3.79586	0.0703893	-1.73697	-4.96578	2.774	5.25927	-5.44222	5.65249	-3.81604	-1.03505	-4.75633	1.42223	-3.85726	-4.50635	1.29866	-5.1078	0.464668	-4.71786	1.82782	-2.86775	1.81558	0.83996	1.07039	-0.994241	-2.39593	5.66107	-4.15843	5.0917	-4.38082
253	CONTROL	-1.58641	5.94953	-0.894322	-0.416962	6.47735	7.63662	5.18587	6.89482	4.62059	-0.76366	6.75489	-0.39973	4.96347	6.84549	1.1375	-0.610433	6.61912	0.378512	-0.550043	-1.98279	0.669027	-0.710756	-3.53952	3.54844	5.07039	-3.87832	5.82018	-2.1976	0.992768	-3.92139	2.63459	-2.13924	-3.13289	2	-2.49818	1.91073	-3.49005	3.10434	-1.02034	3.9542	3.16511	2.69822	-0.778432	-4.92139	5.47897	-3.49005	5.19377	-3.32193
256	NOT TREATED	-2.16488	5.04002	-2.68966	-1.1488	6.25172	6.71425	4.44626	6.24603	4.45943	-2.80591	6.88264	-1.09542	3.45943	5.59991	0.584963	-0.332789	5.92362	-0.150401	-1.2969	-2.7084	-0.0306192	-1.191	-4.2109	2.66676	5.07468	-4.75633	5.12928	-3.07097	0.275007	-4.53952	1.80735	-3.29336	-4.29336	1.852	-2.03505	0.815575	-2.46594	2.28983	-0.394032	2.32193	3.18745	2.75061	-0.648372	-6.96578	5.12102	-3.62593	4.18587	-2.662
262	CONTROL	-2.17788	5.34341	-2.49005	-7.15843	6.80735	6.26303	4.1127	5.39232	3.37851	-0.68966	6.90689	0.356144	4.06178	5.53916	2.38128	-0.490051	6.97728	1.68706	-0.401635	-0.375197	-0.336428	0.378512	-2.44222	0.575312	4.71699	-2.6529	4.19377	-1.78588	0.0285692	-2.96578	1.97453	-1.48197	-3.23786	1.14405	-2.20423	1.26903	-3.75633	2.64155	-4.01159	3.26903	2.37016	2.10098	-0.54372	-3	4.79701	-3.49005	3.54844	-3.04692
264	NOT TREATED	-2.2109	4.84298	-3.15843	-1.59946	5.45286	6.64386	3.22188	5.45286	3.66676	-3.68038	6.79442	-1.25498	3.85798	5.64097	-0.260152	-1.9885	7.20945	-0.859876	1.5656	-2.68966	1.48027	-2.42663	-4.87832	2.52105	6.10014	-4.75633	5.64386	-2.75633	-1.59946	-5.05889	1.36737	-2.07704	-3.45799	1.926	-5.57347	0.782409	-5.2109	0.871844	-2.00578	3.3505	-2.191	0.214125	-0.475936	-2.30045	4.56682	-5.32193	5.19377	-4.68038
265	CONTROL	-1.82113	5.78136	-1.41504	0.659925	6.26115	7.45943	5.27053	6.43296	4.57894	-0.988504	7.49985	-0.994241	4.44626	6.85798	1.07039	0.124328	6.80735	0.15056	-1.13289	-2.45008	-0.586406	-0.982791	-3.96578	3.52356	5.24031	-4.47393	5.77347	-2.68038	0.367371	-4.23786	1.9782	-3.02327	-3.59074	1.98914	-3.14561	1.37295	-3.59074	2.39506	-1.17137	3.31615	2.55582	2.96162	-0.340075	-3.15843	5.56071	-3.699	4.07895	-3.85726
266	NOT TREATED	-1.68038	7.22882	-1.09542	-1.47393	6.74147	7.04439	5.50144	7.29462	6.6865	-2.45008	8.06609	-0.54372	2.97085	6.20163	1.05658	-0.152003	7.17991	0.238787	0.454176	-2.04692	0.799087	-1.0145	-3.92139	3.7866	6.2891	-4.23786	5.8802	-2.7084	0.111031	-4.64386	1.69599	-2.18442	-4.50635	2.07382	-2.29336	0.641546	-2.53952	1.83592	-0.456009	2.18269	2.51602	2.70487	-0.490051	-2.48197	5.51096	-3.32193	5.07039	-1.96016
267	CONTROL	-1.67116	5.90448	-1.66658	0.650765	5.926	7.7879	4.77083	6.83289	4.8679	-7.64386	6.78136	-0.844251	3.56071	7.52356	1.12433	-0.77596	6.38888	0.201634	0.176323	-2.15843	0.757023	-0.954557	-3.8997	3.40599	5.55152	-3.96578	5.43296	-2.42663	-0.8863	-3.81604	1.20163	-2.44222	-3.92139	2.34199	-3.27928	0.464668	-4.26534	1.848	-2.86775	2.61589	1.28096	1.43296	-0.239566	-1.8625	4.85798	-4.26534	5.47573	-3.27928
269	CONTROL	-2.16488	5.37156	-1.486	-0.753896	6.24982	7.35755	5.26679	5.9331	4.35755	-3.77596	6.65821	-1.0145	3.83794	6.41616	1.29866	-1.00289	5.92125	0.432959	-0.590745	-2.01742	0.632268	-0.85726	-3.1078	2.91456	5.44626	-4.05889	5.97728	-2.30757	0.124328	-3.81604	2.36457	-2.9105	-3.9885	1.43829	-3.75633	1.37295	-3.64386	2.65992	-1.78588	2.93168	2.39506	2.47508	-1.02327	-4.96578	3.8679	-4.13289	5.59096	-3.92139
270	CONTROL	-2.11404	6.19377	-1.12029	-0.386468	6.2211	7.33985	5.50144	6.55459	4.93546	-1.9885	7.17991	-1.08927	4.20945	6.42962	1.0635	-1.63487	6.62644	0.238787	-0.739372	-2.20423	0.545968	-0.813499	-3.68038	3.17473	5.01346	-4.05889	5.48864	-2.46594	-0.577767	-3.75633	1.9486	-2.81604	-3.8365	1.8679	-3.68038	1.26303	-4.87832	2.70487	-1.50635	3.36457	1.1177	1.1177	-0.302226	-2.72738	5.32912	-3.73697	4.99095	-4.60823
271	CONTROL	-5.38082	6.27053	-0.62371	2.18587	6.71425	7.90087	5.35755	6.17193	5.56986	-1.59074	8.16491	-0.915936	4.19377	7.61471	1.1375	-0.545824	6.1639	0.367371	-1.074	-2.32916	-0.343732	-1	-3.57347	3.91648	5.81762	-4.50635	7.13955	-2.67116	0.722466	-4.15843	1.7137	-3.12029	-3.68038	1.0635	-1.486	1	-2.93236	2.43563	-1.8997	2.89142	3.20163	2.74416	-1.02621	-3.03505	5.34341	-3.9885	4.00899	-3.25154
273	CONTROL	-2.26534	5.4822	-2.61706	-1.92687	6.12722	7.14975	4.53605	6.62059	4.21723	-3.2109	6.35931	-0.808437	4.57894	6.94251	1.10434	-0.710756	6.08746	0.286881	-1.66658	-2.47393	-0.632629	-1.16488	-4.35107	2.69377	4.58496	-4.57347	6.00899	-3.09542	0.378512	-4.8365	1.80735	-2.93236	-4.32193	1.77821	-2.52284	1.32193	-3.4112	2.36177	-2.00578	3.37851	2.56316	2.65306	-1.22769	-2.88897	4.88753	-3.699	4.57289	-3.44222
274	CONTROL	-3.57347	5.75489	-0.974262	0.163499	6.57137	7.59991	5.53916	6.16993	4.57289	-2.8997	6.94251	-1.42275	3.91648	7.05528	0.545968	-1.22769	6.74147	-0.15682	0.555816	-2.77596	1.32769	-1.27579	-4.47393	4.56682	5.47573	-4.68038	6.07039	-3.23786	-1.662	-4.92139	1.91839	-3.45799	-4.13289	1.87184	-4.4112	1.09761	-4.92139	2.08066	-0.401635	2.98003	-1.28279	0.687061	-0.58208	-2.26534	5.1127	-4.44222	4.93074	-4.35107
275	CONTROL	-3.33643	5.70598	-0.899695	-0.78339	6.9542	7.5157	5.14975	5.83289	4.97728	-1.18115	7.18982	-1.21759	3.65535	6.3906	0.565597	-2.13924	6.47573	-0.224317	-0.891643	-2.662	0.565597	-1.74662	-4.23786	3.48543	5.59395	-4.57347	6.01792	-2.86775	-4.15843	-5.44222	1.42761	-2.94342	-5.15843	1.15704	-3.81604	0.757023	-4.71786	2.34767	-2.45799	2.59216	-1.68966	0.790772	-1.02034	-3.36587	5.55459	-3.35107	4.81762	-5.50635
276	CONTROL	-1.96016	5.45286	-2.52284	-1.21759	6.31288	7.22882	4.39917	6.04002	4.46597	-0.982791	7	-0.724993	3.97269	6.12928	1.54102	-1.3474	6.80735	0.790772	-1.26534	-1.76121	-0.45799	-0.865122	-2.87832	3.18745	5.72792	-3.94342	5.56071	-2.02327	-0.641604	-3.64386	2.21101	-2.60823	-3.50635	0.963474	-2.82623	1.27501	-3.71786	3.23419	-1.1488	2.926	1.83592	1.46467	-0.506353	-3.73697	5.66107	-3.13289	3.94486	-4.23786
277	CONTROL	-2.32916	5.04876	-0.883635	-0.739372	7.26679	7.76818	5.52982	6.76818	4.58496	-1.11716	6.78136	-0.83908	4.62644	7.64386	0.713696	0.83996	6.14975	-0.0159576	-0.935117	-2.92139	-4.50635	-1.49005	-4.79586	4.16189	4.79701	-5.32193	6.4363	-3.30757	0.485427	-5.38082	1.70487	-3.44222	-3.64386	1.36177	-1.47393	1.09085	-3.25154	2.22033	-2.22432	3.1177	2.62293	2.8953	0.85599	-3.08314	4.32912	-3.64386	3.7761	-2.39593
278	CONTROL	-1.9771	5.56986	-1.57347	-0.463947	6.01569	7.29462	4.63227	6.85798	4.74953	1.14405	6.70044	-0.859876	3.53605	6.61029	0.604071	-0.897006	6.74147	-0.215915	-0.924125	-2.9771	0.344828	-1.18771	-4.35107	3.23879	4.87774	-4.64386	5.61176	-2.6529	0.0976108	-4.15843	1.42223	-2.86775	-3.53952	0.411426	-3.09542	0.604071	-3.62593	1.51602	-0.552156	2.30159	2.15056	2.26303	-1.22769	-2.92139	5.12102	-4.57347	3.93546	-3.81604
282	NOT TREATED	-2.2109	5.90689	-1.91594	-0.444184	6.98868	7.57743	4.60881	6.29829	4.66107	-2.74662	7.62205	-0.562772	4.05311	6.94251	1.35614	-0.307573	6.03342	0.516015	-0.488026	-1.93788	0.782409	-0.935117	-3.8365	3.11936	5.60585	-3.96578	6.59246	-2.49005	0.432959	-4.47393	2.10434	-2.48197	-3.81604	2.05311	-2.51457	1.46467	-3.29336	2.09761	-1.03505	3.1127	2.93168	2.85	-1.23107	-3	5.04876	-4.08314	3.91648	-2.9105
284	NOT TREATED	-1.59074	5.41278	-2	0.367371	6.96578	7.27612	4.73335	6.41109	4.37156	-4.96578	7.19967	-0.720232	3.22497	6.76818	0.799087	0.367371	6.49185	-0.0203404	-0.556393	-2.62593	0.298658	-1.43831	-5.01159	3.71149	5.46271	-4.79586	5.91409	-3.4112	0.432959	-5.2109	1.1635	-3.25154	-4.4112	2.31904	-2.78588	0.321928	-2.72738	1.09085	-1.02327	2.07724	2.37295	3.04963	-0.260152	-5.15843	3.89724	-4.68038	4.72247	-1.84166
285	CONTROL	-2.25154	6.05528	-0.870387	0.0426443	6.46923	7.17991	5.25927	6.70044	4.91169	-0.533242	7.54689	-1.76611	2.90304	6.29462	0.545968	-0.72738	6.07895	-0.321928	0.604071	-2.53116	1.07724	-1.62593	-3.9885	2.97085	5.25927	-4.38082	6.06178	-3.08314	-0.552156	-4.38082	1.09761	-3.96578	-4.47393	1.28688	-2.45008	0.201634	-4.03505	1.38957	-1.25154	1.90689	1.82375	1.77821	0.214125	-3.52284	4.20945	-4.92139	5.17792	-3.38082
286	NOT TREATED	-1.72738	6.61765	-2.00578	-0.72261	6.82018	7.69349	5.36457	6.38543	4.97269	-3.44222	7.41785	-0.0923402	4.33628	7.33985	1.98185	3.79701	6.50303	1.20163	-0.844251	-1.21759	0.85599	0.286881	-2.93236	2.50335	5.76553	-2.7084	6.72792	-1.96578	3.52356	-3.09542	2.01792	-1.8365	-2.9771	1.68706	2.08746	1.1635	0.31034	3.47249	1.81967	3.22342	6.3345	6.24031	1.3505	-1.95456	5.89239	-2.88897	3.98185	0.918386
287	NOT TREATED	-1.68966	5.41278	-1.50226	-0.0694519	6.39746	7.05528	5.2817	5.9331	4.3505	-0.547932	7.36632	-1.21759	3.53605	5.4363	0.286881	-0.946194	5.75489	-0.490051	0.263034	-3.26534	0.584963	-1.91594	-5.15843	3.09424	5.10434	-5.38082	5.32193	-3.68038	-3.1078	-5.64386	0.970854	-3.62593	-4.50635	0.214125	-3.8997	0.575312	-5.15843	0.782409	-1.00578	2.34767	-0.347399	0.565597	0.367371	-3.22432	4.36457	-4.47393	2.53854	-4.23786
288	CONTROL	-1.14242	5.69488	-2.21759	-0.556393	6.90689	7.41785	4.79181	7.02237	4.79701	-1.74662	7.37504	-0.68966	3.9542	7.16993	1.14405	-1.486	6.6865	0.238787	-0.0350469	-2.07097	1.36737	-0.836501	-4.05889	3.47249	5.60585	-3.8997	6.60585	-2.7084	-1.14242	-4.50635	1.72247	-2.48197	-4.4112	2.28096	-4.47393	0.992768	-4.23786	2.28392	-1.191	2.99277	0.879706	1.60407	-0.590745	-1.49005	4.96809	-3.60823	5.853	-3.96578
290	NOT TREATED	-2.2109	5.71425	-0.826233	-0.362158	7.12928	6.80735	5.50462	5.77347	4.34341	-5.96578	7.49985	-0.773491	3.96347	5.4822	1.23879	-0.954557	6.63372	0.505891	-0.833927	-1.78588	-0.272297	-0.85726	-3.8997	3.39232	5.10014	-3.699	5.38198	-2.76611	-0.913216	-4.60823	1.39506	-2.35107	-3.87832	1.85997	-3.68038	0.807355	-4.60823	2.16672	-0.982791	3.02326	0.815575	1.3505	-0.53952	-2.37333	5.16189	-4.13289	4.55459	-3.73697
293	NOT TREATED	-1.60823	5.60585	-3.32193	-1.074	6.48704	7.37504	4.10434	5.94486	4.37851	-7.15843	6.58646	-1.36959	3.59694	6.9542	0.575312	-1.24811	5.51412	-0.349235	-1.54793	-2.82623	-0.394032	-1.3474	-4.4112	3.43296	4.93074	-4.47393	6.32193	-3.13289	-1.05589	-4.44222	1.81147	-3.22432	-3.94342	2.31615	-4.4112	0.910733	-4.47393	1.774	-1.68966	2.63691	1.07724	1.58496	-0.810966	-1.8625	4.24793	-4.18442	5.33271	-4.57347
295	NOT TREATED	-0.163268	6.20359	-1.03505	0.124328	7.2384	7.36632	5.51412	6.78136	5.31832	-0.00288828	7.04439	0.411426	4.47897	6.85798	1.62761	-0.415037	7.17991	0.757023	0.263034	-1.91594	1.88753	-0.390245	-4.4112	3.79701	6.18785	-4.05889	6.00225	-2.35107	0.15056	-4.4112	2.74846	-1.84166	-3.64386	2.15056	-3.52284	1.73552	-3.49005	2.54844	-1.23447	3.04264	2.01792	2.58496	-0.768568	-2.05889	5.41616	-3.04692	4.16189	-3.09542
299	CONTROL	-1.63935	6.39575	-1.99424	-0.424688	7.16993	8.07682	5.01792	6.84549	5.37504	-0.943416	7.87652	-1.04692	3.32193	7.70736	0.948601	-2.38082	6.62498	0.111031	-0.145605	-2.32916	0.887525	-1.09851	-4.13289	4.16189	5.91409	-4.35107	6.88264	-2.699	-1.89432	-3.8997	1.48543	-2.8365	-3.68038	1.08406	-5.57347	0.687061	-4.60823	1.45418	-2.87832	2.28096	0.0840643	0.863938	-2.15843	-2.02327	5.78136	-4.57347	4.16993	-4.4112
301	CONTROL	-1.9771	6.18982	-1.45799	1.04264	6.75489	7.8392	5.12102	6.33271	4.66676	-2.59074	7.25739	-0.800877	4.39917	7.21917	1.38405	-0.668868	6.58496	0.545968	-0.0409718	-1.699	0.163499	-0.741783	-2.96578	4.01792	5.24413	-3.64386	6.51096	-2.00578	-0.41889	-3.52284	2.24184	-2.51457	-3.29336	2.36737	-2.68038	1.45943	-3.55639	2.32769	-1.27579	3.36457	1.8953	2.09761	-0.682696	-2.47393	5.65535	-3.92139	5.77347	-3.30757
303	CONTROL	-2.46594	5.75221	-1.53952	-0.50226	6.83289	7.56986	5.19377	6.85798	4.70044	-0.323733	7.60733	-0.562772	3.53605	6.9542	0.978196	-0.270556	6.80735	0.176323	-1.16488	-1.97143	-4.08314	-1.03209	-3.75633	3.47249	5.91648	-4.01159	6.15987	-2.1976	0.83996	-3.92139	1.89918	-2.07704	-3.07097	0.757023	-2.05889	0.863938	-3.26534	2.26303	-0.279284	2.70044	2.82782	2.6017	-0.537424	-2.9105	5.47573	-3.71786	2.77189	-2.79586
304	NOT TREATED	-1.67116	5.55766	-1.50226	-1.03505	6.80735	6.87036	5.23649	5.66107	4.50462	-5.57347	7.45943	-1.40354	3.58496	5.66391	0.757023	-0.915936	7.21917	-0.125006	-0.16004	-2.52284	1.12433	-1.32554	-4.13289	3.24336	5.96809	-4.35107	5.80219	-2.73697	-1.40736	-4.32193	1.67807	-3.1976	-4.38082	0.925999	-3.03505	1.02148	-4.4112	1.96717	-1.22095	2.52105	0.748461	1.02857	0.111031	-2.96578	5.32912	-3.68038	1.92979	-4.26534
305	NOT TREATED	-1.84684	6.12102	-0.929611	0.0976108	6.82018	7.64386	5.42291	6.64386	4.926	-5.50635	7.18982	-0.715486	4.03562	6.83289	0.970854	-1.5187	6.64097	0.111031	-1.1976	-2.87832	0.344828	-1.23786	-4.92139	4.14568	5.42626	-4.87832	6.33807	-3.07097	-1.1078	-5.05889	1.25701	-3.26534	-4.53952	2.0036	-5.01159	0.613532	-4.38082	2.59932	-2.01742	2.72465	0.739848	1.54102	-0.778432	-2.92139	5.36807	-3.45799	5.71149	-3.62593
313	TREATED	-5.38082	6.41785	-0.724993	0.495695	7.80735	7.96578	5.89239	6.97728	5.97269	-0.39973	8.20457	-0.395929	4.52982	7.27612	1.50589	-0.41889	6.9542	0.773996	-1.08009	-2.08314	-0.444184	-0.846843	-3.8365	4.848	6.18982	-4.26534	6.80735	-2.78588	-1.1016	-4.92139	1.926	-2.77596	-3.8997	2.18903	-3.699	1.27501	-3.87832	2.16027	-1.05889	3.19219	0.941106	1.62761	-0.430509	-2.95456	5.56377	-3.79586	4.57894	-2.95456
314	NOT TREATED	-1.13289	6.15785	-0.708396	0.356144	7.36632	8.37069	5.24031	6.88264	5.1334	-5.71786	7.54689	-0.739372	3.926	8.08215	1.26303	-0.349235	6.48864	0.432959	-0.314733	-2.27928	-0.153607	-1.23107	-4.32193	4.30012	5.66107	-4.47393	7.21917	-2.87832	-0.448115	-4.64386	1.42223	-2.86775	-3.87832	2.33914	-3.8365	0.799087	-3.9885	1.75275	-0.744197	2.66448	1.41684	2.35332	-0.492079	-2.46594	5.64962	-4.60823	5.17792	-3.13289
321	NOT TREATED	-1.95456	6.2114	-0.524915	-0.137648	7.49985	7.45943	6.04002	6.6865	5.33271	-1	7.8392	-1.11716	3.75489	6.64097	0.613532	-0.362158	6.41954	-0.229382	-0.152003	-2.73697	0.495695	-1.30757	-4.64386	4.20945	5.99548	-4.50635	6.05311	-3.26534	-0.289827	-4.87832	1.65076	-3.13289	-4.79586	1.62293	-2.58208	0.941106	-3.60823	2.03562	-2.662	2.70266	1.89918	2.23573	-0.321928	-1.81097	5.32193	-3.87832	3.65535	-3.45799
322	NOT TREATED	-4.57347	6.30561	-0.323733	0.963474	7.96578	8.11894	5.61765	6.79442	5.85798	-0.00578235	8.66178	-0.42082	3.87774	7.46761	1.40599	-0.100051	7.37504	0.650765	-0.875672	-1.71312	0.0426443	-0.800877	-3.87832	4.40599	6.24982	-3.96578	6.93074	-2.57347	0.632268	-4.64386	1.53605	-2.37333	-4.2109	2.26604	-1.93788	0.871844	-3.15843	1.82375	-1.79086	2.82171	2.44361	2.64386	-0.516636	-2.88897	5.0045	-4.32193	4.82782	-2.46594
324	TREATED	-2.11404	5.2854	-1.61706	0.0285692	7.08746	7.15987	5.24413	6.42794	4.29278	-2.20423	6.93074	-1	3.54844	6.25927	0.704872	-0.150401	5.2211	-0.027675	-0.846843	-2.34373	-0.844251	-1.36959	-3.87832	2.67356	5.21335	-4.35107	5.63227	-2.44222	0.201634	-4.32193	1.69153	-2.67116	-3.662	1.45943	-3.18442	0.782409	-3.44222	1.34483	-2.53952	2.53854	2.51096	2.79701	-0.753896	-3.64386	4.88753	-4.87832	4.51096	-3.4112
325	NOT TREATED	-1.71312	5.54226	-3	-0.459973	6.41109	7.58496	4.18587	6.34696	4.38543	-4.23786	7.09803	-0.910502	3.94486	7.17991	0.918386	-1.1976	5.9542	0.0285692	-0.902389	-2.49818	0.704872	-1.38082	-4.03505	4.17792	5.19771	-4.38082	6.50779	-2.94342	-0.650635	-4.87832	1.4957	-2.8365	-4.2109	2.23879	-5.26534	0.879706	-3.699	2.17951	-2.75633	2.90881	1.36737	2.07039	-0.974262	-2.45008	5.44626	-4.01159	5.49825	-3.52284
327	TREATED	-4.64386	6.57894	-0.870387	1.33342	7.12928	8.05528	5.67807	6.94251	5.50144	-2.16488	8.224	-1.07097	3.98185	7.46761	0.613532	-0.0619024	7.48382	-0.26708	-0.948976	-2.40354	-0.432455	-1.32916	-4.2109	4.24793	5.92837	-4.08314	6.75489	-2.76611	-0.0603973	-4.44222	1.65535	-2.61706	-3.64386	2.62059	-2.44222	0.879706	-4.03505	1.69153	-1.81604	3.11103	1.87184	2.29866	-0.356606	-2.37333	5.37156	-5.01159	5.82782	-2.88897
328	TREATED	-3.01159	5.59096	-1.39973	0	6.90689	7.6865	5.17792	6.60881	4.3505	0.238787	6.87036	-0.314733	4.49825	6.70044	1.29866	-0.795859	6.26115	0.545968	-1.32916	-2.02327	-0.289827	-0.766112	-4.29336	3.88753	4.73335	-4.1078	5.88264	-2.5649	-0.227692	-4.1078	1.85599	-2.49818	-3.36587	1.40054	-3.71786	1.23879	-3.1976	2.46728	-1.04097	3.29131	1.81147	2.32769	-0.979942	-3.33643	4.87774	-3.77596	4.35755	-3.27928
329	TREATED	-0.761213	6.65821	-0.231075	1.57531	7.43463	8.3966	5.52042	7.47573	5.04002	0.887525	7.75489	-0.258425	4.26303	7.91289	1.58496	-0.558517	7.12928	0.687061	-0.227692	-1.74662	-1.00289	-0.380822	-3.699	4.41954	5.50462	-3.59074	7.30378	-2.51457	-0.0380063	-4.05889	2.40599	-2.41889	-3.68038	1.05658	-3.01159	1.43829	-3.50635	2.67356	-1.72261	3.27202	2.16993	2.39232	0.0703893	-2.62593	5.6865	-3.73697	4.12102	-2.9771
331	TREATED	-3.85726	5.44294	-2.4112	-0.962969	6.72792	6.83289	4.37156	6.16189	4.22497	-2.7084	6.56986	-0.54372	3.926	5.96347	1.63691	-0.552156	5.7252	0.782409	-1.51046	-1.41889	-0.831358	-0.724993	-3.38082	2.92029	4.80735	-3.62593	5.25172	-2.5649	0.0426443	-3.94342	1.81967	-2.23107	-3.8997	0.925999	-2.18442	1.07039	-3.15843	2.33914	-2.34373	3.16832	2.30159	2.51096	-0.628162	-3.12029	4.67807	-4.13289	4.03562	-3.25154
332	TREATED	-2.9771	6.31651	-0.510457	0.411426	7.97728	7.54689	5.10434	6.5744	4.6893	-1.57777	8.15987	0.669027	4.95884	6.83289	2.19849	0.584963	6.43962	1.40054	-0.846843	-1.05889	-0.21927	0.0565835	-3.35107	2.82375	5.55459	-3.05889	6.35579	-1.92687	0.485427	-3.71786	2.41143	-1.41889	-3.1078	2.24489	-0.926865	1.8679	-3.07097	2.81147	-1.03209	3.73335	2.59932	2.72465	-0.232769	-1.9885	5.7761	-3.50635	3.45943	-2.8365
336	TREATED	-3.94342	6.6279	-0.0350469	0.731183	7.24793	7.80735	5.72247	6.61618	5.74147	-1.12973	7.77479	-0.72738	4.09592	7.03342	1.10434	0.0703893	6.65821	0.275007	-0.612637	-2.4344	-0.155213	-1.04692	-4.71786	4.14568	5.8505	-4.35107	6.40259	-2.96578	0.238787	-4.92139	1.87578	-2.86775	-4.26534	1.48543	-2.23786	0.992768	-3.1078	2.05658	-0.481969	2.96347	1.88362	2.58976	0.226509	-3.22432	5.22497	-3.96578	4.60881	-2.76611
337	TREATED	-3.62593	6.70044	-0.954557	-0.0159576	6.87036	7.49985	5.36107	6.94251	4.52356	-9.96578	7.36632	-0.2567	4.30743	6.67243	1.48027	-0.558517	6.43296	0.650765	-0.533242	-1.9771	1.1375	-0.526992	-4.15843	3.2555	5.10434	-3.77596	6.09803	-2.63487	0.85599	-4.71786	2.29572	-2.24469	-4.18442	1.60407	-2.36587	1.58496	-3.39593	2.82171	-0.940645	3.16832	2.7845	2.75489	-0.0484122	-3.53952	5.62936	-3.04692	4.87774	-3.62593
340	NOT TREATED	-1.90509	5.43296	-1.2723	1.41143	7.19967	7.12928	5.37156	6.00225	4.79181	-5.64386	7.96	-0.771027	4.33628	6.6865	0.910733	-0.114035	6.35755	0.0565835	0.275007	-2.36587	0.389567	-1.35845	-4.68038	4.48543	5.99548	-4.57347	6.3345	-3.29336	0.321928	-5.05889	1.88753	-2.64386	-4.38082	1.86394	-2.96578	1.38957	-3.699	1.64616	-1.699	3.26604	2.22651	2.70266	-0.312939	-2.32193	5.07895	-4.35107	5.26679	-2.84684
343	NOT TREATED	-1.68501	5.848	-0.8863	-0.634867	7.33092	6.93074	5.50779	5.94017	4.30743	-6.26534	7.45121	-1.02621	4.59694	5.82782	0.879706	-1.45008	6.30925	0	-0.438307	-2.23786	0.807355	-1.12658	-4.2109	3.75489	5.45286	-4.05889	5.47897	-2.93236	-0.800877	-4.38082	2.3505	-2.74662	-3.8997	2.1177	-3.23786	1.60881	-4.29336	2.21723	0.378512	3.80735	1.54597	1.64616	-1.30757	-1.50635	5.53916	-3.699	5.59991	-4.57347
345	TREATED	-10	7.60733	-1.92139	0.910733	6.93074	7.7879	4.7866	6.89482	5.11686	-3.2109	7.22882	-0.545824	3.848	7.49185	1.45943	-0.72977	6.5744	0.650765	-0.968605	-1.25154	0.545968	-0.516636	-3.4112	4.18587	5.57289	-3.07097	6.79442	-2.22432	-0.805913	-3.53952	1.85599	-1.97143	-3.68038	2.37573	-2.51457	0.970854	-4.13289	2.31615	-1.71312	3.1177	1.45418	1.66448	-0.279284	-2.00578	5.49825	-3.699	5.39232	-3.01159
347	TREATED	-5.44222	6.50779	-0.608232	1	7.5157	7.44294	5.50144	6.45121	5.55766	-1.62149	7.59991	-0.800877	3.73335	6.50462	1.3505	1.852	6.27984	0.565597	-1.23107	-1.34373	-0.123434	-0.813499	-2.75633	3.43296	5.77873	-3.55639	6.2724	-1.90509	3.08746	-3.09542	1.82782	-2.36587	-3.26534	1.64155	0.9855	0.978196	-1.33279	1.97453	-1.19429	2.70044	5.09592	4.6893	0.15056	-2.55639	5.88509	-4.18442	4.19377	-1.12029
349	TREATED	-3.22432	6.26303	-1.17462	-0.354759	7.06609	7.37504	6.11686	6.98868	5.2555	-0.648372	7.13955	-0.537424	4.60288	6.91886	1.22651	-0.650635	6.09381	0.454176	-1.03801	-2.03505	0.321928	-0.813499	-4.4112	4.12102	5.91409	-3.81604	6.02901	-3.09542	-0.380822	-4.68038	2.21412	-2.49818	-4.35107	1.64616	-3.1976	1.70044	-3.87832	2.91456	-3.4112	3.58496	1.88362	2.01078	-1.02327	-3.29336	5.26303	-3.35107	4.67243	-3.92139
353	TREATED	-3.33643	6.62936	0.0565835	1.34483	7.65105	8.33985	5.71973	6.96578	5.86295	-0.200913	8.26209	0.0703893	4.76553	7.56986	1.71809	0.226509	6.74147	1.03562	-0.724993	-1.70369	-3.8365	-0.597278	-3.96578	4.79181	6.32193	-4.03505	7.01123	-2.59074	0.594549	-4.68038	2.0072	-1.88897	-3.94342	2.91648	-2.72738	1.33342	-2.80591	2.36177	-1.6529	3.29572	2.46205	3.10601	-0.490051	-2.24469	5.70598	-3.8997	5.20945	-2.35107
355	TREATED	-4.35107	6.63372	-0.0985055	2.02503	7.09803	8.28077	6.07895	7.26679	5.49506	-1.11716	7.67948	-0.0740006	4.54844	8.18488	1.49057	0.321928	6.79442	0.748461	-1.09542	-2.2109	-0.352916	-0.940645	-4.15843	4.83289	5.7866	-4.4112	7.36632	-2.80591	-0.0203404	-4.64386	1.51096	-2.4112	-3.57347	2.31904	-2.95456	0.918386	-2.92139	2.38128	-0.237864	3.01436	2.07039	2.73552	0.137504	-4.35107	5.90929	-3.55639	5.80478	-2.20423
357	NOT TREATED	-1.699	5.90689	-1.42663	0.298658	6.72792	7.26679	5.36107	6.62936	4.75489	-2.72738	6.87036	-1.20423	3.96347	6.74147	0.378512	-1.4344	5.72247	-0.428566	-0.123434	-3.52284	0.344828	-1.75633	-5.01159	3.40599	5.61471	-5.15843	6.2075	-3.59074	-1.15843	-5.96578	1.14405	-3.57347	-4.57347	1.29278	-4.96578	0.695994	-4.50635	1.40599	-1.89432	2.65535	1.08406	1.5509	-1.59074	-2.25843	4.96809	-4.01159	5.09592	-4.18442
358	TREATED	-4.18442	6.60288	-1	-0.0649175	6.98868	7.02237	5.37504	6.9542	5.16591	-1.58641	7.57743	-0.473931	4.00899	6.15785	1.31034	-0.490051	6.6865	0.475085	-0.258425	-2.53116	0.910733	-0.739372	-4.23786	3.54844	5.70321	-4.57347	5.7252	-2.82623	0.0426443	-4.23786	1.40599	-2.92139	-4.01159	1.60881	-3.35107	0.807355	-3.13289	2.04264	-1.04097	2.42761	2.31904	2.72028	-0.347399	-2.23786	5.27053	-4.15843	5.60585	-3.44222
359	NOT TREATED	-2.45008	6.02237	0.0565835	0.422233	7.16993	7.48382	5.95652	6.96578	4.58496	-7.15843	7.33985	-0.706041	3.848	6.42794	1.07724	0.584963	6.22497	0.226509	-0.168123	-2.22432	0.748461	-1.08314	-3.87832	3.19692	5.42962	-4.1078	6.27053	-2.57347	1.52105	-4.32193	1.98185	-2.62593	-3.81604	1.17632	-1.662	1.07039	-1.99424	1.87184	-0.293359	2.72465	3.81762	4.00899	-0.436354	-2.03505	5.41954	-4.15843	5.30012	-2
361	NOT TREATED	-2.27928	5.92125	-0.72977	1.25096	7.64386	8.17991	5.53605	6.44626	4.6837	-1.42275	8.02237	-0.865122	4.0268	7.31288	1.13093	-0.744197	6.40599	0.238787	-1.01159	-2.2109	-0.184425	-1.12029	-4.60823	4.26303	5.79181	-4.23786	6.47573	-3.4112	-1.59074	-4.92139	1.65992	-2.88897	-4.71786	2.28983	-3.26534	1.01436	-5.2109	2.51349	-0.643856	2.97453	0.31034	0.604071	-0.351074	-2.34373	5.80993	-3.68038	5.22882	-4.05889
363	NOT TREATED	-2.05889	5.30012	-1.91594	-1.19429	6.74147	7.17991	4.97269	5.74953	4.80735	-5.32193	7.60733	-1.21759	3.79701	6.2854	1.13093	1.36177	5.60881	0.298658	-0.926865	-2	0.0143553	-1.1016	-3.73697	3.67807	5.54535	-4.01159	5.56377	-2.76611	1.69153	-4.08314	1.58496	-2.86775	-3.75633	1.62293	-0.0634092	0.815575	-1.42663	2.52607	0.189034	3.21878	4.1375	4.17792	0.275007	-3.12029	5.34696	-3.8997	4.61471	-1.0145
369	TREATED	-5.96578	5.82018	-1.2109	0.545968	5.32553	7.69349	4.26303	6.79442	4.60881	-2.4112	6.90689	-0.0985055	4.24793	7.26679	1.85997	-0.161653	7	1.07039	-2.191	-0.985645	-0.800877	-1.04692	-3.05889	4.44626	5.65249	-4.03505	6.64097	-2.29336	-0.274041	-4.29336	1.97453	-1.80088	-3.4112	1.81558	-3.49005	1.27501	-3.50635	2.36457	-1.81097	3.39232	1.70929	2.36737	0.163499	-3.4112	4.30743	-0.808437	4.81762	-2.87832
370	TREATED	-2.39593	5.39917	-0.606035	1.19535	5.64097	7.10852	5.10014	5.73064	4.32912	0.356144	7.16993	-1.49411	2.52607	6.16792	0.432959	-0.694321	6.25739	-0.32916	-1.14242	-2.47393	-0.680382	-1.662	-4.15843	3.22033	4.98641	-4.47393	5.15785	-3.12029	0.0565835	-4.53952	0.526069	-3.1976	-4.57347	0.9855	-2.94342	-0.452057	-3.52284	0.632268	-1.9105	1.62293	2.04963	2.31615	-0.873027	-2.71786	4.30743	-4.44222	4.16189	-3.79586
375	TREATED	-5.01159	6.06393	-0.788365	0.748461	7.40939	7.62936	5.23649	6.96578	5.16591	-2.85726	7.8392	-0.293359	4.24793	7.15987	1.09085	0.863938	7.18982	0.298658	-1.32554	-1.40736	-0.473931	-1.0862	-3.75633	4.40599	6.0917	-3.55639	6.16189	-2.55639	1.88362	-4.08314	1.90304	-1.59074	-3.32193	2.4489	-1.29336	1.09085	-1.72738	1.58015	-3.36587	3.64386	3.75489	3.94486	0.176323	-3.27928	5.04876	-4.96578	6.10434	-1.94342
376	TREATED	-4.75633	6.07468	-0.579922	0.650765	6.90689	7.55459	5.46923	6.55152	4.92125	-2.9105	7.48382	-0.76366	4.22497	6.63517	1.15704	-0.110916	6.72792	0.31034	-1.28279	-2.39593	-0.785875	-1.34008	-4.44222	4.47897	5.82273	-4.8365	5.92362	-3.25154	-0.926865	-5.32193	1.0072	-2.96578	-4.68038	2.35614	-2.81604	0.536053	-3.75633	1.98914	-4.35107	2.89724	1.02857	1.4489	0.613532	-3.1976	5.29646	-3.699	5.03562	-3.15843
377	TREATED	-3.59074	6.45615	0.367371	0.831877	7.94251	8.09276	5.97957	6.98868	5.36107	-0.768568	8.15987	0.613532	5.08746	7.50779	2.32769	0.238787	7.20945	1.57046	-0.209228	-0.805913	-0.422752	0.189034	-2.4112	4.26303	6.24413	-2.95456	6.83289	-1.46196	0.871844	-3.07097	2.64847	-1.5187	-2.95456	2.74846	-1.62593	1.95606	-2.67116	2.96901	-3.64386	3.85798	2.98185	2.9982	-0.541618	-2.31473	5.83036	-3.35107	5.22497	-2.53116
380	TREATED	-2.59074	6.61471	0.250962	0.575312	7.80735	7.82655	5.70598	6.91886	4.74953	-1.0145	8.00562	-0.0291463	5.03122	7.24793	1.56071	1.14405	7.05528	0.687061	-1.38458	-2.02327	-0.780909	-0.341903	-3.79586	4.0268	5.77083	-3.79586	6.62644	-2.60823	2.23573	-3.71786	2.16672	-2.34373	-3.87832	1.25701	-0.318326	1.66448	-2.12658	2.75916	-3.75633	3.64386	4.27053	4.08746	-0.39973	-2.152	5.70321	-3.699	3.73335	-2.11404
382	TREATED	-4.75633	6.70044	-0.518701	0.389567	7.26679	8.36194	5.77083	6.71425	5.73877	-1.27579	8.66534	-0.859876	4.22497	7.84549	1.13093	0.790772	7.91886	0.250962	-1.19429	-2.45799	-1.23447	-0.867752	-4.03505	5.21335	6.32373	-4.44222	7.07682	-3.02327	0.0976108	-4.26534	2.01436	-3.1078	-4.13289	3.8679	-2.59074	1.15704	-3.15843	2.44095	-2.33643	2.81558	1.61824	2.62994	0.545968	-3.1078	5.41616	-4.03505	6.22882	-2.45008
383	TREATED	-1.72261	6.00899	0.137504	0.970854	7.46761	7.7879	5.56071	7.04439	4.12928	-5.57347	7.49985	-0.336428	3.96347	7.2384	1.28688	1.79494	6.90689	0.454176	-0.560643	-1.68501	-0.698998	-0.831358	-3.94342	3.76553	5.54535	-3.53952	6.01569	-2.4112	2.35332	-3.96578	1.32769	-1.89432	-4.23786	2.76553	-0.260152	0.604071	-1.37707	1.774	-1.21759	3.25248	4.72792	4.60881	1.52105	-2.35107	5.07039	-4.2109	6.10852	-1.44222
384	TREATED	-2.32916	6.82018	0.389567	1.35614	7.49985	8.0607	6.12102	6.93074	5.88996	-0.365871	8.46352	-1.06794	3.8679	7.5157	0.933573	0.321928	7.64386	-0.0892673	-0.72977	-2.63487	-0.577767	-1.53116	-4.32193	4.49185	6.42291	-4.60823	6.72792	-3.2109	0.263034	-4.92139	1.65992	-3.04692	-4.57347	2.58015	-1.4112	0.887525	-2.8365	1.91839	-2.87832	2.46989	2.15381	2.43829	0.411426	-1.75147	5.59991	-4.1078	5.85798	-2.85726
386	TREATED	-4.29336	6.17792	-0.547932	0.584963	6.67243	7.79442	5.65821	7.36632	5.22497	0.389567	7.60733	-0.260152	4.64386	7.63662	1.48027	0.238787	7.59991	0.555816	-1.12973	-1.93788	-0.512514	-1.06794	-4.03505	3.87774	6.03122	-4.60823	6.50779	-2.94342	1.10434	-5.2109	1.81558	-2.30045	-4.05889	2.26903	-2.6529	1.24489	-2.32193	2.39232	-2.33643	3.44626	2.82375	3.30597	0.400538	-2.77596	5.38888	-3.25154	5.37851	-2.29336
390	TREATED	-4.47393	6.23266	0.0976108	1.28096	7.82018	7.5157	6.24982	6.6865	5.54226	-3.87832	7.94251	0.0426443	4.67243	7.15987	2.01078	2.19535	7.19967	1.27501	-0.0218044	-0.512514	0.516015	0.226509	-1.82623	4.2854	6.21529	-2.35107	6.3345	-0.907793	2.1375	-2.18442	2.79909	-1.39593	-2.64386	3.39232	-0.492079	1.61824	-1.18442	3.0072	-3.01159	3.75489	4.37156	4.54844	1.04963	-4.23786	4.39232	-3.53952	5.83036	-0.785875
391	TREATED	-4.53952	6.89482	0.782409	0.739848	7.36632	8.18488	5.7866	7.2854	5.62059	-0.22095	8.2384	-0.646112	3.97269	7.62205	1.02857	0.978196	7.60733	0.15056	-0.968605	-2.4112	-0.120294	-1.28983	-4.13289	3.59694	6.36107	-4.53952	6.64386	-2.8997	0.356144	-4.68038	1.67356	-2.92139	-4.15843	2.8339	-1.02915	1.0635	-2.58208	2.15704	-2.09542	2.75916	2.47768	2.75916	1.15056	-4.47393	5.66959	-3.9885	5.37156	-2.191
393	TREATED	-5.50635	6.39746	-0.668868	0.632268	8.47978	8.07146	5.72792	6.71425	5.82018	-0.364013	8.94251	-0.390245	5.20555	7.60733	1.40599	0.963474	7.54689	0.526069	-0.957356	-2.15843	-0.187707	-0.504305	-4.23786	5.01792	6.9542	-3.87832	6.96578	-2.9771	0.748461	-4.44222	1.98185	-2.52284	-4.18442	2.45943	-1.23786	1.52105	-2.63487	2.76341	-2.52284	3.91648	3.01614	3.01614	1.1177	-3.1078	5.24413	-3.59074	5.55766	-2.29336
394	NOT TREATED	-0.85726	6.06393	0.238787	0.85599	6.51096	7.76155	6.03562	7.76818	4.80219	-1.86775	7.24793	-0.440263	3.47249	7.58496	1.1177	0.454176	7.97154	0.263034	1.07724	-2.26534	0.485427	-0.597278	-4.23786	3.82782	5.87283	-3.79586	6.47086	-2.74662	0.400538	-4.15843	1.52105	-2.61706	-4.4112	2.05311	-2.52284	0.641546	-2.33643	1.8953	-3.662	2.37851	2.31325	3.11603	-0.289827	-2.63487	4.62059	-4.01159	4.84298	-2.01742
401	TREATED	-4.96578	6.76818	0.263034	1.32193	7.31288	8.15987	6.10434	6.64386	5.83542	-0.508403	8.35755	-0.401635	3.96347	7.53916	1.55582	1.774	7.39232	0.604071	-1.16812	-1.45008	0.422233	-0.477944	-2.80591	5.36457	6.58796	-3.36587	6.87036	-1.76121	2.80116	-2.9105	1.93357	-2.08927	-3.68038	2.08066	0.189034	1.07039	-1.191	2.23266	-2.92139	2.76765	4.96347	4.59694	0.400538	-3.07097	5.59694	-3.9885	5.33271	-1.20756
407	TREATED	-3.55639	6.35403	-0.696658	0.650765	7.25739	7.9542	6.11686	7.45121	4.853	-1.44222	7.19967	-0.110916	4.853	7.75489	1.68706	-0.388355	6.74147	0.799087	-1.15521	-1.78091	0.111031	-0.630394	-3.33643	4.39232	5.64386	-3.94342	6.71425	-2.22432	-0.229382	-3.73697	2.4957	-2.52284	-3.73697	3.05832	-3.22432	1.87971	-3.44222	3.0635	-4.60823	3.56071	1.81558	2.42761	-0.186065	-4.26534	5.52356	-3.02327	4.99095	-3.14561
408	TREATED	-2.7084	6.1375	-0.426625	0.275007	7.53916	7.59246	5.73606	6.38198	5.25927	-1.85726	8.08215	-0.943416	4.14568	7.14975	1	0.321928	7.08746	0.286881	-0.027675	-2.39593	0.432959	-1.41504	-4.1078	3.96347	6.34696	-4.60823	6.30195	-3.2109	0.526069	-4.57347	1.58976	-2.9885	-4.53952	2.55582	-1.75147	1	-2.95456	1.91073	-2.9105	2.86592	2.53605	2.96347	0.594549	-2.44222	4.98641	-3.96578	5.67525	-2.48197
412	TREATED	-2.79586	6.71425	-0.734563	1.33914	7.52356	8	5.43962	7.52356	5.12928	-1.7084	7.65821	-0.614845	4.27053	7.49985	1.11103	-0.284546	7.16993	0.226509	-1.03801	-2.30757	-1.02915	-1.28983	-4.32193	4.32193	5.92362	-4.75633	6.45615	-3.05889	-0.45799	-5.2109	1.15056	-2.68966	-4.26534	2.488	-3.18442	0.632268	-4.23786	2.14731	-3.77596	3.04089	0.910733	1.93734	0.298658	-2.96578	5.7252	-4.03505	4.53605	-3.55639
413	NOT TREATED	-3.38082	5.58796	-2.26534	-0.246395	6.46271	7.74147	4.10434	5.83542	4.47249	-3.64386	7.45121	-1.2863	4.64962	6.97728	0.823749	-0.16004	6.63662	-0.139236	-1.06794	-2.45799	-0.477944	-1.30757	-4.57347	4.72792	5.62352	-4.38082	6.61029	-3.32193	-0.579922	-4.75633	1.9486	-3.03505	-4.32193	2.32193	-2.71786	1.46989	-3.77596	2.46205	-4.18442	3.65535	1.1375	1.94486	-0.567041	-3.47393	5.53605	-4.15843	5.31107	-3.62593
416	NOT TREATED	-4.75633	6.54535	0.9855	1.09085	7.74819	7.87036	7.16993	7.13955	5.97499	-0.564905	8.3443	-0.0831412	4.93546	7.24793	1.79494	0.632268	7.39232	0.956057	1.20163	-0.994241	0.565597	-0.362158	-2.81604	4.91648	6.70044	-2.9771	6.56986	-1.67116	0.422233	-3.22432	2.30451	-1.57777	-3.1976	2.34483	-1.22095	1.58496	-2.18442	2.96717	-1.79086	3.90689	2.61589	3.14893	0.378512	-2.80591	5.34341	-2.94342	4.49185	-1.89432
426	TREATED	-4.53952	6.0045	-1.11404	0.0976108	6.94251	7.67948	5.4822	6.36632	5.15785	-7.15843	7.85798	-0.710756	4.24031	7.04439	1.29278	0.286881	7.33985	0.378512	-0.545824	-1.61264	0.163499	-1.47393	-3.9885	3.80735	6.1375	-4.01159	6.29094	-2.9885	-0.320126	-4.68038	1.41684	-2.17137	-4.26534	2.41954	-1.85726	0.782409	-3.64386	1.76977	-4.71786	3.25096	1.58015	2.36737	0.641546	-3.23786	5.47897	-3.87832	5.35403	-2.95456
428	NOT TREATED	-1.27928	5.86047	-2.32193	-0.327348	7.29462	7.62936	4.43296	7.21917	4.89239	-3.25154	7.70736	-0.550043	4.99095	7.17991	0.903038	-0.132894	7.09803	-0.0528949	-0.608232	-2.47393	-0.378944	-1.06492	-4.79586	3.98185	6.25361	-4.08314	6.65821	-2.92139	0.298658	-4.8365	2.04963	-2.46594	-3.62593	2.91073	-3.29336	1.67356	-2.77596	2.44361	-2.86775	3.88753	1.848	2.6893	-0.137648	-1.78091	5.05745	-4.01159	5.99548	-2.8365
429	NOT TREATED	-1.25154	5.81506	-2.8997	-0.200913	6.1819	7.49985	3.44626	6.02459	4.81762	-9.96578	7.33985	-1.12973	3.73335	7.24793	0.978196	-1.32916	6.67243	-0.00433459	-0.560643	-2.662	1.18903	-1.23447	-4.26534	3.79701	5.65535	-4.50635	7.09803	-2.8997	-0.362158	-4.32193	1.45943	-3.03505	-4.08314	1.76129	-3.35107	0.748461	-3.699	1.9855	-3.50635	2.62527	1.63227	1.88753	-1.53533	-2.00578	4.85798	-4.38082	5.1416	-4.8365
431	TREATED	-4.35107	6.05094	-0.608232	-0.107803	6.74147	7.13955	4.97728	6.04658	4.86295	-2.62593	7.74147	-0.732165	4.24793	6.19377	1.09761	-0.833927	6.20945	0.238787	-0.880976	-2.71786	0.378512	-1.78588	-4.26534	3.37851	6.16189	-5.05889	5.99774	-3.29336	-1.12973	-5.2109	1.58015	-2.95456	-4.8365	1.93357	-2.85726	1.15704	-4.05889	1.89142	-3.87832	2.82782	0.910733	1.72683	0.0143553	-2.52284	4.848	-4.1078	4.84298	-3.8997
432	NOT TREATED	-1.2723	7.66534	-1.1016	1.70929	7.56986	8.10329	5.39575	7.05528	5.8125	-0.685014	8.37069	-1.699	3.02857	7.82018	0.632268	-1.24811	7.9542	-0.434403	-0.360305	-3.1976	0.941106	-1.61706	-3.92139	3.87774	6.37851	-4.92139	6.93074	-3.03505	0.400538	-4.35107	1.4957	-3.699	-4.29336	1.30451	-2.5649	0.464668	-3.13289	1.71809	-4.29336	1.69599	2.59216	2.43029	-0.943416	-1.6529	6.88264	-4.13289	4.66107	-4.75633
440	TREATED	-4.13289	6.05961	-1.14561	-0.22095	7.18982	7.06609	5.97499	6.85798	4.853	-6.64386	7.42626	0.0426443	5.37156	6.30012	1.71809	0.0703893	6.85798	0.847997	0.15056	-2.04097	-0.166503	-1.24127	-4.47393	3.07724	6.0268	-4.64386	5.78398	-2.76611	-0.450084	-5.38082	1.774	-2.32916	-4.05889	2.1375	-2.55639	1.28688	-3.71786	1.852	-0.891643	3.81762	1.91456	2.46728	-0.289827	-2.02915	4.98185	-3.662	5.20945	-3.45799
[truncated: 426 more columns]
